# Supplementary material for: Interplay of spin–orbit coupling and Coulomb interaction in ZnO-based electron system
Source: Nat Commun. 2021 May 26;12:3180. doi: 10.1038/s41467-021-23483-4 (PMC8155003; doi:10.1038/s41467-021-23483-4)
Supplement: Supplementary file 3 — Source Data [file 41467_2021_23483_MOESM3_ESM.zip]

Archive with 3 entries (3 files):
- Fig2a&b.xlsx
- Fig2c.xlsx
- Fig4b.xlsx
