# Supplementary material for: Interplay of spin–orbit coupling and Coulomb interaction in ZnO-based electron system
Source: Nat Commun. 2021 May 26;12:3180. doi: 10.1038/s41467-021-23483-4 (PMC8155003; doi:10.1038/s41467-021-23483-4)
Supplement: Supplementary file 3 — Source Data [file 41467_2021_23483_MOESM3_ESM.zip › Fig2a&b.xlsx]

## Sheet: Sheet1
	N =2.04 x 10^11 cm-2			FFT				N =3.1 x 10^11 cm-2			FFT				N =6.1 x 10^11 cm-2			FFT
	magnetic field	Rxx		frequency	Amplitude			magnetic field	Rxx		frequency	Amplitude			magnetic field	Rxx		frequency	Amplitude
	Tesla	Ohm		T	arb units			Tesla	Ohm		T	arb units			Tesla	Ohm		T	arb units
	1	8		0.023	4441.55			0.7448	60		0.032	72.597			0.35	10.6787		0.043	35.116
	0.9994	10		0.025	4678.04			0.7448	60		0.04	71.763			0.3499	10.6573		0.048	35.033
	0.9988	8		0.027	4897.76			0.7447	60		0.047	70.757			0.3497	10.5873		0.052	34.946
	0.9982	8		0.028	5099.67			0.7447	60		0.055	69.589			0.3496	10.4927		0.057	34.856
	0.9977	10		0.03	5283.01			0.7446	60		0.063	68.266			0.3493	10.4047		0.062	34.766
	0.9971	8		0.032	5447.28			0.7445	60		0.071	66.802			0.3492	10.3167		0.067	34.676
	0.9966	9		0.034	5592.23			0.7444	60		0.079	65.208			0.349	10.228		0.071	34.588
	0.9959	11		0.036	5717.88			0.7443	60		0.087	63.499			0.3489	10.122		0.076	34.505
	0.9953	9		0.038	5824.41			0.7442	60		0.095	61.691			0.3487	10.0967		0.081	34.427
	0.9948	11		0.04	5912.29			0.7441	60		0.103	59.802			0.3486	10.0553		0.086	34.357
	0.9941	13		0.042	5982.12			0.744	60		0.111	57.849			0.3485	10.03		0.091	34.296
	0.9937	10		0.044	6034.75			0.744	60		0.119	55.855			0.3483	10.028		0.095	34.247
	0.993	12		0.045	6071.18			0.7438	60		0.126	53.841			0.3482	10.0713		0.1	34.21
	0.9925	13		0.047	6092.57			0.7438	60		0.134	51.832			0.348	10.132		0.105	34.187
	0.9917	12		0.049	6100.26			0.7437	60		0.142	49.851			0.3479	10.1893		0.11	34.181
	0.9912	14		0.051	6095.69			0.7436	60		0.15	47.927			0.3476	10.2293		0.114	34.192
	0.9907	15		0.053	6080.41			0.7435	60		0.158	46.086			0.3475	10.31		0.119	34.223
	0.9901	14		0.055	6056.07			0.7434	60		0.166	44.357			0.3473	10.3633		0.124	34.273
	0.9896	16		0.057	6024.36			0.7434	60		0.174	42.766			0.3472	10.4353		0.129	34.344
	0.9889	18		0.059	5986.98			0.7432	60		0.182	41.341			0.3469	10.5007		0.133	34.438
	0.9883	16		0.061	5945.63			0.7431	60		0.19	40.105			0.3468	10.5693		0.138	34.554
	0.9877	18		0.063	5901.96			0.743	60		0.198	39.077			0.3468	10.6233		0.143	34.693
	0.9873	20		0.064	5857.56			0.7429	60		0.205	38.272			0.3466	10.656		0.148	34.855
	0.9867	18		0.066	5813.84			0.7428	60		0.213	37.697			0.3464	10.656		0.152	35.041
	0.986	21		0.068	5772.07			0.7427	60		0.221	37.351			0.3463	10.6707		0.157	35.25
	0.9855	23		0.07	5733.34			0.7427	60		0.229	37.226			0.3461	10.6853		0.162	35.481
	0.9849	22		0.072	5698.5			0.7426	60		0.237	37.307			0.3459	10.696		0.167	35.735
	0.9843	25		0.074	5668.17			0.7425	60		0.245	37.571			0.3458	10.68		0.172	36.009
	0.9838	26		0.076	5642.7			0.7424	60		0.253	37.993			0.3456	10.6467		0.176	36.304
	0.9833	25		0.078	5622.22			0.7423	60		0.261	38.546			0.3455	10.636		0.181	36.618
	0.9826	28		0.08	5606.61			0.7422	60		0.269	39.199			0.3452	10.618		0.186	36.95
	0.9821	30		0.081	5595.52			0.7421	60		0.277	39.925			0.3451	10.6013		0.191	37.298
	0.9814	29		0.083	5588.43			0.742	60		0.284	40.698			0.3448	10.604		0.195	37.66
	0.9809	33		0.085	5584.66			0.7419	60		0.292	41.493			0.3447	10.6013		0.2	38.035
	0.9802	34		0.087	5583.43			0.7419	60		0.3	42.29			0.3447	10.5993		0.205	38.422
	0.9797	33		0.089	5583.86			0.7418	60		0.308	43.071			0.3445	10.6567		0.21	38.817
	0.9791	36		0.091	5585.07			0.7417	60		0.316	43.821			0.3443	10.6907		0.214	39.22
	0.9785	38		0.093	5586.2			0.7416	60		0.324	44.528			0.3441	10.7347		0.219	39.628
	0.9779	38		0.095	5586.39			0.7416	60		0.332	45.183			0.344	10.7847		0.224	40.039
	0.9774	41		0.097	5584.9			0.7415	60		0.34	45.781			0.3438	10.8553		0.229	40.452
	0.9766	42		0.099	5581.07			0.7414	60		0.348	46.316			0.3437	10.9133		0.233	40.864
	0.9763	42		0.1	5574.36			0.7413	60		0.356	46.788			0.3434	11.006		0.238	41.274
	0.9756	45		0.102	5564.35			0.7412	60		0.363	47.197			0.3433	11.1187		0.243	41.679
	0.9751	47		0.104	5550.78			0.7411	60		0.371	47.545			0.3432	11.2273		0.248	42.079
	0.9744	47		0.106	5533.53			0.741	60		0.379	47.836			0.3431	11.3307		0.253	42.47
	0.9739	51		0.108	5512.6			0.7409	60		0.387	48.076			0.3429	11.4213		0.257	42.851
	0.9733	51		0.11	5488.15			0.7409	60		0.395	48.269			0.3428	11.522		0.262	43.222
	0.9728	52		0.112	5460.46			0.7407	60		0.403	48.425			0.3427	11.6393		0.267	43.579
	0.9722	56		0.114	5429.91			0.7406	60		0.411	48.551			0.3424	11.722		0.272	43.922
	0.9716	56		0.116	5396.99			0.7405	60		0.419	48.656			0.3423	11.78		0.276	44.249
	0.9708	57		0.117	5362.27			0.7404	60		0.427	48.747			0.3421	11.8367		0.281	44.559
	0.9705	61		0.119	5326.37			0.7403	60		0.435	48.834			0.3419	11.854		0.286	44.851
	0.9697	61		0.121	5289.93			0.7402	60		0.442	48.925			0.3417	11.872		0.291	45.123
	0.9693	63		0.123	5253.63			0.7402	60		0.45	49.027			0.3416	11.8333		0.295	45.375
	0.9687	66		0.125	5218.16			0.74	60		0.458	49.147			0.3414	11.7793		0.3	45.606
	0.968	65		0.127	5184.11			0.74	60		0.466	49.291			0.3413	11.7153		0.305	45.814
	0.9675	68		0.129	5152.03			0.7398	60		0.474	49.463			0.3412	11.6407		0.31	46
	0.9669	70		0.131	5122.41			0.7398	60		0.482	49.666			0.341	11.5387		0.315	46.162
	0.9664	70		0.133	5095.61			0.7397	60		0.49	49.902			0.3409	11.4287		0.319	46.299
	0.9658	74		0.135	5071.91			0.7396	60		0.498	50.171			0.3406	11.3313		0.324	46.413
	0.9651	75		0.136	5051.44			0.7395	60		0.506	50.472			0.3406	11.1727		0.329	46.501
	0.9647	75		0.138	5034.23			0.7394	60		0.514	50.802			0.3404	11.0307		0.334	46.565
	0.9639	79		0.14	5020.19			0.7393	60		0.522	51.157			0.3402	10.898		0.338	46.604
	0.9635	79		0.142	5009.1			0.7393	60		0.529	51.531			0.34	10.7713		0.343	46.617
	0.9629	80		0.144	5000.65			0.7391	60		0.537	51.92			0.3399	10.6633		0.348	46.605
	0.9623	83		0.146	4994.44			0.7391	60		0.545	52.317			0.3396	10.576		0.353	46.569
	0.9618	83		0.148	4990.03			0.7389	60		0.553	52.714			0.3395	10.4773		0.357	46.508
	0.9612	85		0.15	4986.89			0.7389	60		0.561	53.105			0.3393	10.4153		0.362	46.423
	0.9606	88		0.152	4984.51			0.7388	60		0.569	53.482			0.3391	10.33		0.367	46.314
	0.96	88		0.153	4982.35			0.7387	60		0.577	53.839			0.339	10.2907		0.372	46.182
	0.9595	90		0.155	4979.9			0.7386	60		0.585	54.168			0.3388	10.254		0.376	46.027
	0.9588	93		0.157	4976.69			0.7385	60		0.593	54.463			0.3387	10.2693		0.381	45.85
	0.9582	92		0.159	4972.29			0.7385	60		0.601	54.719			0.3386	10.284		0.386	45.653
	0.9577	95		0.161	4966.34			0.7383	60		0.608	54.931			0.3384	10.328		0.391	45.435
	0.9571	97		0.163	4958.55			0.7383	60		0.616	55.094			0.3382	10.3833		0.396	45.198
	0.9565	96		0.165	4948.72			0.7382	60		0.624	55.206			0.3381	10.4267		0.4	44.943
	0.956	99		0.167	4936.73			0.7381	60		0.632	55.263			0.3378	10.5107		0.405	44.67
	0.9553	100		0.169	4922.53			0.738	60		0.64	55.264			0.3378	10.5573		0.41	44.381
	0.9548	100		0.171	4906.19			0.7379	60		0.648	55.209			0.3376	10.604		0.415	44.078
	0.9541	103		0.172	4887.82			0.7378	60		0.656	55.097			0.3374	10.6447		0.419	43.761
	0.9537	103		0.174	4867.62			0.7378	60		0.664	54.93			0.3372	10.6887		0.424	43.431
	0.9531	104		0.176	4845.87			0.7377	60		0.672	54.709			0.3371	10.7407		0.429	43.09
	0.9525	107		0.178	4822.88			0.7375	60		0.68	54.439			0.337	10.788		0.434	42.739
	0.952	106		0.18	4799.01			0.7375	60		0.687	54.121			0.3369	10.774		0.438	42.38
	0.9513	107		0.182	4774.66			0.7374	60		0.695	53.761			0.3367	10.7867		0.443	42.013
	0.9507	110		0.184	4750.23			0.7373	60		0.703	53.363			0.3365	10.762		0.448	41.641
	0.9503	109		0.186	4726.14			0.7372	59.88		0.711	52.932			0.3364	10.784		0.453	41.264
	0.9495	110		0.188	4702.79			0.7371	59.52		0.719	52.475			0.3362	10.778		0.457	40.884
	0.9491	112		0.189	4680.53			0.7371	59.13		0.727	51.997			0.3361	10.7593		0.462	40.502
	0.9484	110		0.191	4659.71			0.7369	58.74		0.735	51.504			0.3358	10.748		0.467	40.12
	0.9479	112		0.193	4640.59			0.7368	58.36		0.743	51.004			0.3357	10.7347		0.472	39.738
	0.9472	113		0.195	4623.4			0.7367	57.93		0.751	50.502			0.3357	10.7433		0.477	39.359
	0.9466	112		0.197	4608.28			0.7366	57.53		0.759	50.004			0.3354	10.7613		0.481	38.983
	0.9462	114		0.199	4595.31			0.7365	57.05		0.766	49.517			0.3353	10.7713		0.486	38.611
	0.9454	114		0.201	4584.51			0.7365	56.57		0.774	49.045			0.3351	10.794		0.491	38.244
	0.9449	113		0.203	4575.8			0.7363	56.1		0.782	48.593			0.335	10.8187		0.496	37.884
	0.9443	115		0.205	4569.05			0.7363	55.62		0.79	48.166			0.3348	10.862		0.5	37.53
	0.9437	114		0.207	4564.07			0.7362	55.17		0.798	47.767			0.3347	10.9087		0.505	37.185
	0.9433	114		0.208	4560.63			0.7361	54.77		0.806	47.399			0.3345	10.9673		0.51	36.849
	0.9427	116		0.21	4558.43			0.736	54.42		0.814	47.063			0.3344	11.0207		0.515	36.523
	0.9419	115		0.212	4557.16			0.7359	54.03		0.822	46.76			0.3343	11.1053		0.519	36.206
	0.9414	115		0.214	4556.5			0.7358	53.62		0.83	46.491			0.334	11.176		0.524	35.9
	0.9408	117		0.216	4556.1			0.7358	53.18		0.838	46.255			0.3339	11.2973		0.529	35.604
	0.9403	115		0.218	4555.64			0.7356	52.71		0.845	46.05			0.3337	11.3893		0.534	35.32
	0.9396	115		0.22	4554.79			0.7356	52.26		0.853	45.874			0.3336	11.4687		0.538	35.046
	0.9391	115		0.222	4553.28			0.7355	51.82		0.861	45.725			0.3334	11.5867		0.543	34.784
	0.9385	113		0.224	4550.83			0.7354	51.42		0.869	45.599			0.3333	11.6673		0.548	34.533
	0.9378	114		0.225	4547.24			0.7353	51.02		0.877	45.494			0.3331	11.736		0.553	34.293
	0.9374	114		0.227	4542.32			0.7353	50.63		0.885	45.405			0.3329	11.7987		0.558	34.064
	0.9367	112		0.229	4535.95			0.7352	50.24		0.893	45.33			0.3329	11.8207		0.562	33.845
	0.9363	113		0.231	4528.05			0.7351	49.83		0.901	45.264			0.3326	11.822		0.567	33.637
	0.9356	112		0.233	4518.58			0.735	49.45		0.909	45.204			0.3325	11.8167		0.572	33.438
	0.935	110		0.235	4507.57			0.7349	49.02		0.917	45.148			0.3323	11.8053		0.577	33.248
	0.9344	112		0.237	4495.06			0.7349	48.62		0.924	45.091			0.3322	11.7213		0.581	33.067
	0.9339	111		0.239	4481.18			0.7347	48.2		0.932	45.033			0.332	11.6513		0.586	32.894
	0.9332	109		0.241	4466.03			0.7346	47.73		0.94	44.971			0.3319	11.5847		0.591	32.728
	0.9327	109		0.243	4449.8			0.7346	47.26		0.948	44.903			0.3317	11.484		0.596	32.57
	0.9321	107		0.244	4432.66			0.7345	46.79		0.956	44.828			0.3316	11.3633		0.6	32.417
	0.9316	106		0.246	4414.87			0.7344	46.37		0.964	44.746			0.3315	11.2587		0.605	32.27
	0.9309	106		0.248	4396.61			0.7343	45.95		0.972	44.656			0.3313	11.156		0.61	32.128
	0.9303	103		0.25	4378.11			0.7343	45.53		0.98	44.558			0.3312	11.0333		0.615	31.99
	0.9298	102		0.252	4359.58			0.7341	45.12		0.988	44.453			0.3309	10.9233		0.619	31.856
	0.9291	103		0.254	4341.23			0.7341	44.67		0.996	44.341			0.3308	10.836		0.624	31.725
	0.9287	99		0.256	4323.26			0.7339	44.23		1.004	44.224			0.3306	10.7207		0.629	31.597
	0.928	99		0.258	4305.81			0.7339	43.73		1.011	44.102			0.3305	10.6653		0.634	31.471
	0.9274	98		0.26	4289.02			0.7337	43.26		1.019	43.978			0.3303	10.6113		0.639	31.347
	0.9269	95		0.261	4273			0.7336	42.83		1.027	43.851			0.3302	10.582		0.643	31.225
	0.9263	94		0.263	4257.81			0.7336	42.38		1.035	43.725			0.3299	10.5433		0.648	31.103
	0.9259	94		0.265	4243.49			0.7334	41.94		1.043	43.599			0.3299	10.5147		0.653	30.983
	0.9253	91		0.267	4230.02			0.7333	41.49		1.051	43.476			0.3296	10.498		0.658	30.863
	0.9246	91		0.269	4217.38			0.7332	41.04		1.059	43.356			0.3295	10.5127		0.662	30.743
	0.9241	89		0.271	4205.47			0.7332	40.57		1.067	43.24			0.3293	10.554		0.667	30.624
	0.9234	86		0.273	4194.21			0.7331	40.12		1.075	43.13			0.3292	10.5927		0.672	30.505
	0.923	86		0.275	4183.47			0.733	39.72		1.083	43.025			0.3291	10.6307		0.677	30.386
	0.9223	83		0.277	4173.1			0.7329	39.33		1.09	42.927			0.3288	10.6573		0.681	30.268
	0.9217	80		0.279	4162.94			0.7329	38.95		1.098	42.835			0.3287	10.7047		0.686	30.149
	0.9212	80		0.28	4152.85			0.7327	38.57		1.106	42.749			0.3285	10.754		0.691	30.032
	0.9205	77		0.282	4142.64			0.7326	38.19		1.114	42.669			0.3284	10.7967		0.696	29.914
	0.9201	75		0.284	4132.16			0.7325	37.73		1.122	42.594			0.3281	10.8353		0.7	29.798
	0.9193	75		0.286	4121.28			0.7325	37.24		1.13	42.523			0.328	10.858		0.705	29.682
	0.9188	70		0.288	4109.85			0.7324	36.82		1.138	42.457			0.3279	10.8613		0.71	29.567
	0.9182	69		0.29	4097.78			0.7322	36.41		1.146	42.394			0.3277	10.884		0.715	29.453
	0.9177	68		0.292	4084.97			0.7322	36.04		1.154	42.334			0.3275	10.8733		0.72	29.341
	0.9171	64		0.294	4071.39			0.7321	35.62		1.162	42.275			0.3274	10.8713		0.724	29.23
	0.9165	63		0.296	4057.01			0.732	35.22		1.169	42.217			0.3273	10.864		0.729	29.122
	0.9159	61		0.297	4041.84			0.7319	34.82		1.177	42.159			0.3271	10.8607		0.734	29.014
	0.9155	57		0.299	4025.92			0.7318	34.41		1.185	42.1			0.327	10.862		0.739	28.91
	0.9148	56		0.301	4009.33			0.7317	34		1.193	42.04			0.3267	10.864		0.743	28.807
	0.9143	53		0.303	3992.18			0.7317	33.59		1.201	41.979			0.3266	10.882		0.748	28.706
	0.9135	50		0.305	3974.59			0.7316	33.24		1.209	41.916			0.3264	10.8967		0.753	28.608
	0.913	50		0.307	3956.73			0.7315	32.85		1.217	41.85			0.3263	10.91		0.758	28.512
	0.9125	46		0.309	3938.76			0.7314	32.47		1.225	41.783			0.3261	10.926		0.762	28.418
	0.9118	43		0.311	3920.86			0.7313	32.12		1.233	41.714			0.326	10.9653		0.767	28.327
	0.9114	42		0.313	3903.23			0.7312	31.76		1.241	41.643			0.3259	11.004		0.772	28.237
	0.9107	39		0.315	3886.05			0.7311	31.36		1.248	41.57			0.3257	11.0547		0.777	28.15
	0.9101	36		0.316	3869.5			0.7311	30.92		1.256	41.497			0.3256	11.1087		0.781	28.064
	0.9095	36		0.318	3853.74			0.731	30.52		1.264	41.423			0.3254	11.206		0.786	27.98
	0.909	32		0.32	3838.92			0.7308	30.17		1.272	41.348			0.3252	11.3033		0.791	27.897
	0.9085	30		0.322	3825.15			0.7307	29.81		1.28	41.273			0.325	11.3847		0.796	27.815
	0.9078	29		0.324	3812.51			0.7307	29.44		1.288	41.198			0.325	11.4613		0.801	27.733
	0.9072	25		0.326	3801.04			0.7306	29.06		1.296	41.123			0.3248	11.5447		0.805	27.652
	0.9067	25		0.328	3790.75			0.7305	28.7		1.304	41.049			0.3246	11.6227		0.81	27.57
	0.906	23		0.33	3781.59			0.7304	28.3		1.312	40.976			0.3245	11.6947		0.815	27.488
	0.9056	20		0.332	3773.49			0.7303	27.94		1.32	40.903			0.3243	11.7353		0.82	27.405
	0.905	20		0.333	3766.32			0.7303	27.62		1.327	40.829			0.3242	11.7667		0.824	27.32
	0.9043	19		0.335	3759.92			0.7301	27.29		1.335	40.756			0.3239	11.7967		0.829	27.233
	0.9039	16		0.337	3754.1			0.7301	26.97		1.343	40.682			0.3238	11.7973		0.834	27.143
	0.9031	16		0.339	3748.66			0.73	26.63		1.351	40.606			0.3236	11.7393		0.839	27.05
	0.9026	14		0.341	3743.34			0.7299	26.33		1.359	40.528			0.3235	11.6707		0.843	26.954
	0.902	12		0.343	3737.9			0.7298	25.99		1.367	40.448			0.3233	11.596		0.848	26.854
	0.9014	13		0.345	3732.1			0.7297	25.64		1.375	40.364			0.3231	11.528		0.853	26.75
	0.9008	11		0.347	3725.68			0.7296	25.32		1.383	40.275			0.3229	11.4433		0.858	26.641
	0.9003	10		0.349	3718.43			0.7295	24.99		1.391	40.181			0.3228	11.3347		0.863	26.527
	0.8998	11		0.35	3710.11			0.7294	24.71		1.399	40.082			0.3225	11.2287		0.867	26.407
	0.8992	8		0.352	3700.57			0.7293	24.38		1.406	39.976			0.3224	11.1287		0.872	26.282
	0.8986	8		0.354	3689.64			0.7292	24.07		1.414	39.863			0.3223	11.036		0.877	26.151
	0.898	9		0.356	3677.23			0.7291	23.75		1.422	39.742			0.3221	10.964		0.882	26.014
	0.8974	7		0.358	3663.28			0.729	23.4		1.43	39.615			0.3219	10.8773		0.886	25.87
	0.8969	7		0.36	3647.77			0.729	23.05		1.438	39.479			0.3218	10.826		0.891	25.721
	0.8963	8		0.362	3630.75			0.7289	22.72		1.446	39.337			0.3216	10.7693		0.896	25.565
	0.8957	6		0.364	3612.29			0.7288	22.46		1.454	39.187			0.3214	10.7227		0.901	25.403
	0.8952	6		0.366	3592.55			0.7287	22.18		1.462	39.032			0.3212	10.7227		0.905	25.235
	0.8946	8		0.368	3571.71			0.7286	21.92		1.47	38.872			0.3211	10.7147		0.91	25.06
	0.8941	5		0.369	3549.99			0.7285	21.67		1.478	38.707			0.3211	10.7073		0.915	24.881
	0.8935	6		0.371	3527.66			0.7283	21.37		1.485	38.54			0.3209	10.7493		0.92	24.696
	0.8927	7		0.373	3505.01			0.7283	21.06		1.493	38.372			0.3207	10.7707		0.924	24.506
	0.8923	5		0.375	3482.36			0.7282	20.72		1.501	38.204			0.3205	10.778		0.929	24.311
	0.8916	6		0.377	3460			0.7281	20.42		1.509	38.039			0.3204	10.7987		0.934	24.113
	0.8911	7		0.379	3438.28			0.728	20.11		1.517	37.877			0.3202	10.8533		0.939	23.911
	0.8904	5		0.381	3417.48			0.7279	19.83		1.525	37.722			0.32	10.868		0.944	23.706
	0.8899	7		0.383	3397.9			0.7279	19.56		1.533	37.574			0.3199	10.9033		0.948	23.5
	0.8893	7		0.385	3379.76			0.7277	19.27		1.541	37.436			0.3197	10.924		0.953	23.292
	0.8886	5		0.386	3363.27			0.7276	19.02		1.549	37.309			0.3196	10.9393		0.958	23.083
	0.8882	7		0.388	3348.57			0.7276	18.77		1.557	37.194			0.3194	10.9793		0.963	22.875
	0.8875	7		0.39	3335.72			0.7275	18.54		1.565	37.093			0.3193	10.9933		0.967	22.668
	0.887	6		0.392	3324.76			0.7274	18.31		1.572	37.006			0.3191	10.986		0.972	22.463
	0.8864	8		0.394	3315.6			0.7273	18.08		1.58	36.935			0.319	10.964		0.977	22.261
	0.8857	8		0.396	3308.13			0.7272	17.88		1.588	36.879			0.3189	10.99		0.982	22.062
	0.8852	7		0.398	3302.16			0.7272	17.66		1.596	36.839			0.3187	10.9827		0.986	21.868
	0.8847	9		0.4	3297.43			0.727	17.44		1.604	36.814			0.3185	10.9773		0.991	21.68
	0.8841	8		0.402	3293.67			0.727	17.19		1.612	36.804			0.3183	10.994		0.996	21.498
	0.8835	8		0.404	3290.54			0.727	16.96		1.62	36.807			0.3182	11.0067		1.001	21.323
	0.8829	10		0.405	3287.68			0.7268	16.77		1.628	36.823			0.318	11.0273		1.005	21.156
	0.8823	10		0.407	3284.74			0.7268	16.57		1.636	36.85			0.3178	11.0327		1.01	20.997
	0.8818	11		0.409	3281.35			0.7267	16.42		1.644	36.887			0.3177	11.0573		1.015	20.848
	0.881	12		0.411	3277.17			0.7266	16.22		1.651	36.932			0.3175	11.1067		1.02	20.709
	0.8806	11		0.413	3271.89			0.7265	16.05		1.659	36.984			0.3173	11.1667		1.025	20.58
	0.8799	13		0.415	3265.21			0.7263	15.84		1.667	37.039			0.3172	11.2127		1.029	20.461
	0.8794	15		0.417	3256.93			0.7263	15.6		1.675	37.098			0.317	11.272		1.034	20.353
	0.8788	14		0.419	3246.85			0.7261	15.37		1.683	37.158			0.3169	11.34		1.039	20.256
	0.8781	16		0.421	3234.88			0.726	15.14		1.691	37.218			0.3167	11.4367		1.044	20.17
	0.8778	18		0.422	3220.98			0.726	14.96		1.699	37.276			0.3166	11.504		1.048	20.096
	0.877	17		0.424	3205.17			0.7259	14.77		1.707	37.331			0.3164	11.556		1.053	20.032
	0.8766	20		0.426	3187.55			0.7259	14.61		1.715	37.383			0.3163	11.6307		1.058	19.978
	0.8758	21		0.428	3168.3			0.7257	14.44		1.723	37.431			0.3161	11.666		1.063	19.935
	0.8755	20		0.43	3147.64			0.7257	14.26		1.73	37.475			0.3159	11.7007		1.067	19.901
	0.8748	23		0.432	3125.87			0.7255	14.11		1.738	37.514			0.3157	11.7287		1.072	19.876
	0.8742	24		0.434	3103.34			0.7255	13.93		1.746	37.549			0.3156	11.7293		1.077	19.859
	0.8737	24		0.436	3080.42			0.7254	13.8		1.754	37.58			0.3154	11.738		1.082	19.85
	0.8731	27		0.438	3057.52			0.7253	13.65		1.762	37.608			0.3153	11.686		1.086	19.848
	0.8724	27		0.44	3035.08			0.7252	13.51		1.77	37.633			0.3152	11.618		1.091	19.851
	0.8718	28		0.441	3013.51			0.7252	13.36		1.778	37.657			0.315	11.5793		1.096	19.86
	0.8714	32		0.443	2993.21			0.725	13.19		1.786	37.68			0.3149	11.5413		1.101	19.873
	0.8708	32		0.445	2974.56			0.7249	13.05		1.794	37.704			0.3147	11.4647		1.106	19.889
	0.8702	33		0.447	2957.87			0.7249	12.88		1.802	37.73			0.3145	11.356		1.11	19.907
	0.8695	36		0.449	2943.4			0.7248	12.75		1.809	37.759			0.3143	11.282		1.115	19.926
	0.8689	37		0.451	2931.32			0.7247	12.62		1.817	37.791			0.3141	11.208		1.12	19.946
	0.8682	38		0.453	2921.72			0.7246	12.5		1.825	37.829			0.314	11.1193		1.125	19.965
	0.8679	42		0.455	2914.61			0.7245	12.38		1.833	37.872			0.3138	11.0807		1.129	19.984
	0.8672	43		0.457	2909.89			0.7245	12.24		1.841	37.921			0.3137	11.0047		1.134	20
	0.8667	44		0.458	2907.39			0.7243	12.15		1.849	37.975			0.3135	10.9887		1.139	20.013
	0.8661	47		0.46	2906.82			0.7242	12.02		1.857	38.036			0.3134	10.95		1.144	20.022
	0.8655	48		0.462	2907.88			0.7242	11.89		1.865	38.102			0.3133	10.91		1.148	20.028
	0.8649	49		0.464	2910.16			0.7241	11.76		1.873	38.173			0.3131	10.886		1.153	20.029
	0.8644	53		0.466	2913.24			0.724	11.62		1.881	38.248			0.3129	10.8687		1.158	20.025
	0.8637	54		0.468	2916.66			0.7239	11.52		1.888	38.325			0.3127	10.896		1.163	20.015
	0.8632	55		0.47	2919.98			0.7238	11.39		1.896	38.403			0.3126	10.8973		1.167	19.999
	0.8625	59		0.472	2922.74			0.7237	11.28		1.904	38.481			0.3124	10.914		1.172	19.977
	0.8621	60		0.474	2924.52			0.7236	11.18		1.912	38.556			0.3123	10.94		1.177	19.95
	0.8613	62		0.476	2924.94			0.7235	11.09		1.92	38.626			0.3121	10.99		1.182	19.915
	0.8608	66		0.477	2923.67			0.7235	10.99		1.928	38.69			0.3119	11.0013		1.187	19.875
	0.8603	68		0.479	2920.45			0.7233	10.86		1.936	38.746			0.3118	11.052		1.191	19.828
	0.8597	69		0.481	2915.06			0.7233	10.78		1.944	38.79			0.3116	11.0447		1.196	19.774
	0.8591	73		0.483	2907.39			0.7232	10.68		1.952	38.823			0.3115	11.0533		1.201	19.715
	0.8586	74		0.485	2897.39			0.7231	10.61		1.96	38.841			0.3113	11.0793		1.206	19.65
	0.8578	75		0.487	2885.07			0.723	10.51		1.967	38.843			0.3112	11.0833		1.21	19.58
	0.8575	79		0.489	2870.58			0.7228	10.41		1.975	38.828			0.311	11.084		1.215	19.505
	0.8568	80		0.491	2854.07			0.7228	10.32		1.983	38.795			0.3108	11.068		1.22	19.425
	0.8563	81		0.493	2835.8			0.7227	10.21		1.991	38.743			0.3107	11.0793		1.225	19.341
	0.8556	86		0.494	2816.05			0.7226	10.12		1.999	38.673			0.3105	11.1067		1.229	19.254
	0.8552	87		0.496	2795.2			0.7225	10.03		2.007	38.583			0.3103	11.1433		1.234	19.163
	0.8545	88		0.498	2773.62			0.7224	9.96		2.015	38.474			0.3102	11.1253		1.239	19.071
	0.854	91		0.5	2751.74			0.7223	9.9		2.023	38.348			0.31	11.1233		1.244	18.976
	0.8534	92		0.502	2729.97			0.7222	9.81		2.031	38.206			0.3099	11.1347		1.248	18.88
	0.8529	94		0.504	2708.74			0.7222	9.74		2.039	38.049			0.3098	11.156		1.253	18.784
	0.8521	98		0.506	2688.43			0.7221	9.66		2.047	37.878			0.3097	11.1987		1.258	18.688
	0.8517	99		0.508	2669.42			0.722	9.62		2.054	37.697			0.3094	11.2467		1.263	18.592
	0.8509	100		0.51	2651.99			0.7219	9.55		2.062	37.507			0.3093	11.302		1.268	18.498
	0.8505	103		0.512	2636.41			0.7218	9.49		2.07	37.313			0.3091	11.3653		1.272	18.405
	0.8498	104		0.513	2622.82			0.7217	9.45		2.078	37.116			0.309	11.45		1.277	18.315
	0.8493	105		0.515	2611.32			0.7217	9.38		2.086	36.92			0.3088	11.502		1.282	18.227
	0.8487	108		0.517	2601.91			0.7215	9.34		2.094	36.728			0.3086	11.5647		1.287	18.143
	0.8481	109		0.519	2594.51			0.7214	9.27		2.102	36.543			0.3084	11.614		1.291	18.062
	0.8475	109		0.521	2588.96			0.7214	9.22		2.11	36.369			0.3083	11.664		1.296	17.985
	0.847	112		0.523	2585.05			0.7213	9.18		2.118	36.207			0.3082	11.6807		1.301	17.913
	0.8463	113		0.525	2582.5			0.7212	9.13		2.126	36.061			0.3079	11.7027		1.306	17.844
	0.8459	113		0.527	2581			0.7211	9.11		2.133	35.934			0.3078	11.6873		1.31	17.78
	0.8451	116		0.529	2580.19			0.721	9.05		2.141	35.826			0.3076	11.672		1.315	17.72
	0.8445	116		0.53	2579.75			0.721	9.01		2.149	35.739			0.3075	11.6467		1.32	17.665
	0.844	116		0.532	2579.31			0.7208	8.96		2.157	35.675			0.3073	11.6313		1.325	17.613
	0.8436	119		0.534	2578.57			0.7207	8.94		2.165	35.633			0.3071	11.598		1.329	17.566
	0.8429	119		0.536	2577.24			0.7206	8.92		2.173	35.613			0.307	11.52		1.334	17.522
	0.8422	118		0.538	2575.07			0.7205	8.88		2.181	35.616			0.3068	11.456		1.339	17.482
	0.8418	121		0.54	2571.88			0.7204	8.85		2.189	35.638			0.3067	11.3893		1.344	17.444
	0.841	121		0.542	2567.55			0.7203	8.81		2.197	35.68			0.3065	11.348		1.349	17.409
	0.8405	120		0.544	2562			0.7203	8.81		2.205	35.738			0.3063	11.3127		1.353	17.376
	0.84	122		0.546	2555.23			0.7202	8.79		2.212	35.81			0.3062	11.254		1.358	17.345
	0.8394	122		0.548	2547.31			0.72	8.78		2.22	35.895			0.306	11.176		1.363	17.314
	0.8388	121		0.549	2538.34			0.7199	8.79		2.228	35.988			0.3058	11.134		1.368	17.284
	0.8382	123		0.551	2528.51			0.7198	8.75		2.236	36.086			0.3056	11.0953		1.372	17.254
	0.8377	122		0.553	2518.01			0.7197	8.74		2.244	36.188			0.3055	11.0867		1.377	17.222
	0.8371	121		0.555	2507.08			0.7197	8.73		2.252	36.289			0.3054	11.0833		1.382	17.19
	0.8364	122		0.557	2496			0.7196	8.73		2.26	36.387			0.3052	11.0653		1.387	17.156
	0.8359	122		0.559	2485.02			0.7195	8.73		2.268	36.48			0.305	11.0713		1.391	17.119
	0.8353	120		0.561	2474.41			0.7194	8.72		2.276	36.564			0.3049	11.086		1.396	17.08
	0.8346	121		0.563	2464.41			0.7193	8.72		2.284	36.639			0.3047	11.1127		1.401	17.037
	0.8341	121		0.565	2455.23			0.7192	8.71		2.291	36.701			0.3046	11.0927		1.406	16.991
	0.8335	119		0.566	2447.03			0.7192	8.72		2.299	36.75			0.3043	11.1047		1.411	16.941
	0.8331	119		0.568	2439.92			0.7191	8.74		2.307	36.784			0.3042	11.1067		1.415	16.886
	0.8324	119		0.57	2433.95			0.719	8.76		2.315	36.803			0.304	11.1193		1.42	16.827
	0.8318	116		0.572	2429.1			0.7189	8.77		2.323	36.807			0.3039	11.1433		1.425	16.763
	0.8312	116		0.574	2425.3			0.7188	8.77		2.331	36.796			0.3038	11.17		1.43	16.695
	0.8306	115		0.576	2422.4			0.7187	8.79		2.339	36.77			0.3037	11.176		1.434	16.622
	0.8301	112		0.578	2420.2			0.7186	8.8		2.347	36.73			0.3036	11.1633		1.439	16.544
	0.8295	112		0.58	2418.47			0.7185	8.81		2.355	36.679			0.3034	11.1927		1.444	16.461
	0.8289	111		0.582	2416.93			0.7184	8.82		2.363	36.616			0.3032	11.206		1.449	16.374
	0.8284	107		0.584	2415.26			0.7184	8.84		2.37	36.544			0.303	11.1873		1.453	16.283
	0.8277	105		0.585	2413.18			0.7183	8.87		2.378	36.466			0.3028	11.228		1.458	16.189
	0.8272	105		0.587	2410.38			0.7182	8.88		2.386	36.382			0.3027	11.2507		1.463	16.091
	0.8266	101		0.589	2406.58			0.7181	8.92		2.394	36.296			0.3025	11.258		1.468	15.99
	0.8261	99		0.591	2401.53			0.718	8.91		2.402	36.211			0.3024	11.272		1.472	15.887
	0.8255	97		0.593	2395.04			0.7179	8.94		2.41	36.127			0.3022	11.2913		1.477	15.783
	0.825	93		0.595	2386.95			0.7178	8.98		2.418	36.048			0.302	11.3313		1.482	15.677
	0.8243	90		0.597	2377.17			0.7178	9.02		2.426	35.975			0.3019	11.36		1.487	15.571
	0.8237	89		0.599	2365.7			0.7177	9.08		2.434	35.912			0.3017	11.4227		1.492	15.466
	0.823	85		0.601	2352.59			0.7175	9.11		2.442	35.858			0.3016	11.4427		1.496	15.362
	0.8227	82		0.602	2337.96			0.7175	9.16		2.449	35.817			0.3014	11.4707		1.501	15.261
	0.822	80		0.604	2322.03			0.7174	9.2		2.457	35.789			0.3013	11.52		1.506	15.162
	0.8215	76		0.606	2305.04			0.7173	9.23		2.465	35.775			0.3011	11.5887		1.511	15.067
	0.8208	72		0.608	2287.33			0.7171	9.29		2.473	35.775			0.3009	11.614		1.515	14.977
	0.8202	71		0.61	2269.3			0.7171	9.32		2.481	35.79			0.3007	11.6813		1.52	14.892
	0.8196	67		0.612	2251.34			0.717	9.39		2.489	35.82			0.3006	11.708		1.525	14.814
	0.8191	62		0.614	2233.92			0.7169	9.42		2.497	35.865			0.3004	11.7253		1.53	14.742
	0.8185	60		0.616	2217.47			0.7168	9.46		2.505	35.922			0.3002	11.6887		1.534	14.678
	0.8179	57		0.618	2202.44			0.7167	9.51		2.513	35.993			0.3	11.6853		1.539	14.622
	0.8172	52		0.62	2189.23			0.7166	9.57		2.521	36.075			0.2998	11.6487		1.544	14.575
	0.8168	51		0.621	2178.19			0.7165	9.64		2.529	36.167			0.2997	11.6047		1.549	14.537
	0.8162	48		0.623	2169.61			0.7164	9.67		2.536	36.268			0.2995	11.5633		1.553	14.507
	0.8158	44		0.625	2163.68			0.7164	9.74		2.544	36.375			0.2994	11.5153		1.558	14.488
	0.8151	42		0.627	2160.49			0.7163	9.79		2.552	36.489			0.2992	11.4727		1.563	14.477
	0.8145	40		0.629	2160.03			0.7161	9.85		2.56	36.606			0.299	11.458		1.568	14.477
	0.814	36		0.631	2162.2			0.7161	9.91		2.568	36.726			0.2989	11.3807		1.573	14.485
	0.8132	34		0.633	2166.75			0.716	9.94		2.576	36.847			0.2988	11.3547		1.577	14.502
	0.8129	32		0.635	2173.39			0.7159	10.02		2.584	36.968			0.2986	11.3053		1.582	14.527
	0.8122	28		0.637	2181.7			0.7158	10.06		2.592	37.087			0.2984	11.254		1.587	14.56
	0.8116	27		0.638	2191.25			0.7157	10.14		2.6	37.204			0.2983	11.246		1.592	14.601
	0.811	25		0.64	2201.52			0.7157	10.22		2.608	37.318			0.2981	11.2587		1.596	14.648
	0.8104	21		0.642	2212			0.7156	10.29		2.615	37.428			0.2979	11.248		1.601	14.7
	0.8098	21		0.644	2222.18			0.7155	10.36		2.623	37.533			0.2978	11.256		1.606	14.758
	0.8093	19		0.646	2231.54			0.7154	10.42		2.631	37.634			0.2976	11.23		1.611	14.819
	0.8087	16		0.648	2239.62			0.7153	10.52		2.639	37.729			0.2974	11.2287		1.615	14.883
	0.8082	16		0.65	2246			0.7151	10.59		2.647	37.819			0.2972	11.2313		1.62	14.949
	0.8075	14		0.652	2250.33			0.715	10.66		2.655	37.904			0.2971	11.2373		1.625	15.015
	0.8069	12		0.654	2252.32			0.715	10.74		2.663	37.984			0.2969	11.2473		1.63	15.082
	0.8065	12		0.656	2251.78			0.7149	10.84		2.671	38.059			0.2968	11.268		1.634	15.148
	0.8056	11		0.657	2248.56			0.7148	10.95		2.679	38.13			0.2966	11.28		1.639	15.211
	0.8052	9		0.659	2242.65			0.7147	11.03		2.687	38.196			0.2965	11.2647		1.644	15.272
	0.8047	11		0.661	2234.1			0.7146	11.13		2.694	38.258			0.2963	11.2793		1.649	15.328
	0.8041	9		0.663	2223.04			0.7146	11.2		2.702	38.316			0.2962	11.2913		1.654	15.38
	0.8034	9		0.665	2209.69			0.7144	11.28		2.71	38.371			0.296	11.3033		1.658	15.426
	0.8029	9		0.667	2194.34			0.7143	11.37		2.718	38.422			0.2958	11.326		1.663	15.465
	0.8024	8		0.669	2177.36			0.7143	11.46		2.726	38.47			0.2957	11.3567		1.668	15.498
	0.8016	9		0.671	2159.17			0.7142	11.57		2.734	38.516			0.2955	11.3473		1.673	15.523
	0.8012	10		0.673	2140.22			0.7141	11.65		2.742	38.558			0.2954	11.3487		1.677	15.539
	0.8005	8		0.674	2121			0.714	11.74		2.75	38.598			0.2952	11.38		1.682	15.548
	0.7999	10		0.676	2102.02			0.7139	11.82		2.758	38.635			0.2951	11.4133		1.687	15.546
	0.7994	10		0.678	2083.75			0.7138	11.9		2.766	38.67			0.2949	11.4273		1.692	15.536
	0.7988	10		0.68	2066.66			0.7137	12		2.773	38.701			0.2947	11.4587		1.696	15.516
	0.7983	11		0.682	2051.17			0.7136	12.09		2.781	38.73			0.2945	11.494		1.701	15.486
	0.7976	11		0.684	2037.63			0.7136	12.22		2.789	38.756			0.2944	11.522		1.706	15.447
	0.797	12		0.686	2026.29			0.7135	12.32		2.797	38.779			0.2942	11.5553		1.711	15.397
	0.7964	14		0.688	2017.34			0.7134	12.42		2.805	38.799			0.2941	11.6173		1.715	15.338
	0.7958	13		0.69	2010.83			0.7132	12.53		2.813	38.816			0.2939	11.6347		1.72	15.269
	0.7953	14		0.692	2006.73			0.7132	12.63		2.821	38.831			0.2938	11.656		1.725	15.191
	0.7947	16		0.693	2004.91			0.7131	12.76		2.829	38.843			0.2936	11.6947		1.73	15.104
	0.7942	15		0.695	2005.12			0.713	12.85		2.837	38.854			0.2935	11.7127		1.735	15.009
	0.7935	17		0.697	2007.06			0.7129	12.97		2.845	38.862			0.2933	11.7147		1.739	14.906
	0.793	18		0.699	2010.36			0.7128	13.08		2.852	38.87			0.2931	11.7087		1.744	14.795
	0.7924	18		0.701	2014.59			0.7128	13.2		2.86	38.877			0.293	11.676		1.749	14.677
	0.7918	21		0.703	2019.31			0.7127	13.34		2.868	38.884			0.2929	11.6627		1.754	14.554
	0.7913	22		0.705	2024.08			0.7126	13.45		2.876	38.891			0.2928	11.6193		1.758	14.424
	0.7907	22		0.707	2028.47			0.7125	13.58		2.884	38.9			0.2926	11.6073		1.763	14.291
	0.7901	24		0.709	2032.08			0.7124	13.68		2.892	38.912			0.2924	11.5627		1.768	14.154
	0.7895	25		0.71	2034.57			0.7123	13.8		2.9	38.926			0.2922	11.518		1.773	14.013
	0.789	26		0.712	2035.64			0.7122	13.92		2.908	38.945			0.292	11.49		1.777	13.872
	0.7883	29		0.714	2035.08			0.7122	14.05		2.916	38.968			0.2919	11.5027		1.782	13.729
	0.7879	29		0.716	2032.73			0.7121	14.19		2.924	38.996			0.2917	11.4693		1.787	13.586
	0.7873	30		0.718	2028.53			0.712	14.31		2.931	39.031			0.2916	11.4513		1.792	13.445
	0.7866	33		0.72	2022.47			0.7119	14.46		2.939	39.072			0.2914	11.4207		1.796	13.305
	0.7861	34		0.722	2014.65			0.7118	14.59		2.947	39.12			0.2913	11.412		1.801	13.169
	0.7854	36		0.724	2005.21			0.7116	14.74		2.955	39.175			0.2911	11.418		1.806	13.037
	0.7849	38		0.726	1994.38			0.7116	14.9		2.963	39.237			0.291	11.4027		1.811	12.909
	0.7843	39		0.728	1982.42			0.7115	15.07		2.971	39.306			0.2908	11.3953		1.816	12.787
	0.7838	41		0.729	1969.66			0.7114	15.28		2.979	39.382			0.2907	11.3807		1.82	12.672
	0.7831	44		0.731	1956.45			0.7113	15.44		2.987	39.464			0.2905	11.3687		1.825	12.564
	0.7825	44		0.733	1943.18			0.7112	15.59		2.995	39.551			0.2903	11.37		1.83	12.464
	0.7821	47		0.735	1930.2			0.7111	15.75		3.003	39.644			0.2902	11.3813		1.835	12.372
	0.7814	48		0.737	1917.88			0.7111	15.91		3.011	39.739			0.29	11.3913		1.839	12.288
	0.781	49		0.739	1906.55			0.711	16.07		3.018	39.838			0.2898	11.3767		1.844	12.214
	0.7803	52		0.741	1896.47			0.7109	16.21		3.026	39.937			0.2896	11.3787		1.849	12.149
	0.7797	53		0.743	1887.87			0.7108	16.39		3.034	40.037			0.2896	11.3853		1.854	12.092
	0.7791	55		0.745	1880.88			0.7107	16.56		3.042	40.136			0.2894	11.394		1.858	12.044
	0.7786	58		0.746	1875.58			0.7106	16.75		3.05	40.233			0.2892	11.3913		1.863	12.005
	0.7779	58		0.748	1871.93			0.7105	16.94		3.058	40.326			0.289	11.404		1.868	11.974
	0.7774	60		0.75	1869.82			0.7104	17.12		3.066	40.415			0.2889	11.4387		1.873	11.951
	0.7768	63		0.752	1869.08			0.7104	17.33		3.074	40.498			0.2887	11.45		1.878	11.935
	0.7762	64		0.754	1869.46			0.7102	17.53		3.082	40.575			0.2886	11.4447		1.882	11.925
	0.7756	64		0.756	1870.64			0.7102	17.75		3.09	40.645			0.2884	11.4627		1.887	11.921
	0.775	68		0.758	1872.28			0.7101	17.95		3.097	40.708			0.2883	11.4753		1.892	11.922
	0.7745	69		0.76	1874.02			0.71	18.14		3.105	40.763			0.2881	11.5033		1.897	11.926
	0.7737	70		0.762	1875.48			0.7099	18.34		3.113	40.812			0.2879	11.5627		1.901	11.934
	0.7733	73		0.764	1876.31			0.7097	18.52		3.121	40.853			0.2878	11.5873		1.906	11.943
	0.7726	74		0.765	1876.18			0.7097	18.76		3.129	40.888			0.2877	11.614		1.911	11.954
	0.7721	74		0.767	1874.79			0.7096	19		3.137	40.918			0.2875	11.6573		1.916	11.965
	0.7716	77		0.769	1871.91			0.7095	19.24		3.145	40.943			0.2873	11.6607		1.92	11.975
	0.7709	78		0.771	1867.36			0.7094	19.47		3.153	40.965			0.2871	11.672		1.925	11.983
	0.7705	78		0.773	1861.02			0.7093	19.71		3.161	40.986			0.287	11.6967		1.93	11.99
	0.7697	80		0.775	1852.88			0.7092	19.98		3.169	41.006			0.2868	11.7273		1.935	11.993
	0.7693	81		0.777	1842.97			0.7092	20.19		3.176	41.028			0.2867	11.7067		1.939	11.992
	0.7686	80		0.779	1831.41			0.709	20.43		3.184	41.054			0.2864	11.6987		1.944	11.987
	0.7681	82		0.781	1818.39			0.7089	20.66		3.192	41.084			0.2863	11.68		1.949	11.977
	0.7674	84		0.782	1804.17			0.7089	20.9		3.2	41.122			0.2861	11.67		1.954	11.961
	0.7668	83		0.784	1789.08			0.7088	21.14		3.208	41.168			0.286	11.656		1.959	11.94
	0.7664	85		0.786	1773.49			0.7087	21.38		3.216	41.224			0.2858	11.6587		1.963	11.912
	0.7657	87		0.788	1757.8			0.7086	21.68		3.224	41.292			0.2857	11.638		1.968	11.878
	0.7651	86		0.79	1742.47			0.7085	21.93		3.232	41.371			0.2855	11.6133		1.973	11.838
	0.7646	86		0.792	1727.93			0.7084	22.17		3.24	41.464			0.2854	11.582		1.978	11.791
	0.764	88		0.794	1714.6			0.7083	22.4		3.248	41.569			0.2852	11.5773		1.982	11.738
	0.7635	86		0.796	1702.89			0.7083	22.64		3.255	41.688			0.2851	11.572		1.987	11.678
	0.7628	86		0.798	1693.12			0.7081	22.9		3.263	41.82			0.2849	11.564		1.992	11.613
	0.7623	88		0.8	1685.59			0.708	23.15		3.271	41.963			0.2848	11.542		1.997	11.542
	0.7617	86		0.801	1680.45			0.708	23.45		3.279	42.118			0.2847	11.5367		2.001	11.466
	0.7612	85		0.803	1677.79			0.7079	23.72		3.287	42.282			0.2845	11.5213		2.006	11.385
	0.7605	86		0.805	1677.6			0.7078	24.01		3.295	42.454			0.2843	11.498		2.011	11.3
	0.76	85		0.807	1679.74			0.7077	24.29		3.303	42.631			0.2841	11.506		2.016	11.212
	0.7593	83		0.809	1683.99			0.7077	24.55		3.311	42.812			0.284	11.484		2.02	11.122
	0.7588	84		0.811	1690.04			0.7076	24.84		3.319	42.994			0.2838	11.4973		2.025	11.029
	0.7582	83		0.813	1697.52			0.7074	25.09		3.327	43.174			0.2837	11.4827		2.03	10.936
	0.7577	80		0.815	1705.98			0.7074	25.4		3.334	43.35			0.2835	11.4807		2.035	10.843
	0.757	80		0.817	1714.96			0.7073	25.7		3.342	43.52			0.2833	11.4807		2.04	10.751
	0.7563	79		0.818	1724			0.7072	26		3.35	43.68			0.2831	11.4767		2.044	10.661
	0.7559	76		0.82	1732.62			0.7071	26.3		3.358	43.829			0.283	11.494		2.049	10.575
	0.7552	76		0.822	1740.39			0.7071	26.54		3.366	43.964			0.2828	11.5153		2.054	10.493
	0.7547	74		0.824	1746.9			0.707	26.83		3.374	44.084			0.2827	11.5027		2.059	10.416
	0.7541	71		0.826	1751.81			0.7068	27.11		3.382	44.186			0.2825	11.5147		2.063	10.345
	0.7535	70		0.828	1754.83			0.7067	27.46		3.39	44.271			0.2823	11.554		2.068	10.282
	0.7529	68		0.83	1755.76			0.7066	27.81		3.398	44.336			0.2822	11.5613		2.073	10.226
	0.7523	65		0.832	1754.45			0.7065	28.2		3.406	44.382			0.282	11.5707		2.078	10.179
	0.7518	64		0.834	1750.85			0.7064	28.59		3.413	44.408			0.2819	11.566		2.082	10.142
	0.7513	61		0.836	1744.98			0.7063	28.93		3.421	44.416			0.2817	11.594		2.087	10.115
	0.7506	58		0.837	1736.96			0.7062	29.3		3.429	44.405			0.2816	11.6193		2.092	10.099
	0.7501	57		0.839	1726.95			0.7062	29.64		3.437	44.377			0.2814	11.642		2.097	10.093
	0.7494	55		0.841	1715.23			0.7061	29.96		3.445	44.335			0.2813	11.674		2.101	10.098
	0.749	51		0.843	1702.09			0.706	30.27		3.453	44.279			0.2811	11.6853		2.106	10.113
	0.7482	49		0.845	1687.93			0.7058	30.6		3.461	44.213			0.2809	11.7073		2.111	10.14
	0.7479	47		0.847	1673.15			0.7058	30.97		3.469	44.14			0.2808	11.73		2.116	10.176
	0.7471	43		0.849	1658.21			0.7057	31.28		3.477	44.062			0.2806	11.732		2.121	10.222
	0.7466	42		0.851	1643.57			0.7057	31.6		3.485	43.983			0.2805	11.7227		2.125	10.277
	0.746	39		0.853	1629.69			0.7055	31.92		3.492	43.906			0.2803	11.756		2.13	10.341
	0.7454	35		0.854	1617.01			0.7055	32.25		3.5	43.835			0.2802	11.7567		2.135	10.412
	0.7447	34		0.856	1605.92			0.7053	32.59		3.508	43.774			0.28	11.76		2.14	10.49
	0.7442	31		0.858	1596.75			0.7052	32.92		3.516	43.724			0.2798	11.7533		2.144	10.573
	0.7437	28		0.86	1589.76			0.7051	33.31		3.524	43.691			0.2797	11.7213		2.149	10.66
	0.743	27		0.862	1585.11			0.7051	33.65		3.532	43.676			0.2795	11.696		2.154	10.751
	0.7426	25		0.864	1582.85			0.705	33.99		3.54	43.682			0.2794	11.692		2.159	10.844
	0.7418	22		0.866	1582.94			0.7049	34.3		3.548	43.711			0.2792	11.7		2.163	10.938
	0.7414	21		0.868	1585.24			0.7048	34.6		3.556	43.765			0.2791	11.7053		2.168	11.032
	0.7408	19		0.87	1589.49			0.7047	34.91		3.564	43.844			0.279	11.6747		2.173	11.125
	0.7402	16		0.872	1595.39			0.7046	35.18		3.572	43.948			0.2788	11.66		2.178	11.217
	0.7396	16		0.873	1602.55			0.7045	35.52		3.579	44.079			0.2786	11.6453		2.182	11.305
	0.7391	14		0.875	1610.53			0.7045	35.84		3.587	44.233			0.2784	11.654		2.187	11.389
	0.7385	11		0.877	1618.88			0.7043	36.21		3.595	44.412			0.2783	11.658		2.192	11.468
	0.7379	12		0.879	1627.15			0.7042	36.58		3.603	44.611			0.278	11.6387		2.197	11.542
	0.7374	10		0.881	1634.88			0.7042	36.92		3.611	44.83			0.2779	11.6367		2.202	11.609
	0.7369	8		0.883	1641.66			0.7041	37.29		3.619	45.064			0.2778	11.6287		2.206	11.67
	0.7361	8		0.885	1647.12			0.704	37.62		3.627	45.312			0.2776	11.6407		2.211	11.723
	0.7356	8		0.887	1650.91			0.7039	37.97		3.635	45.57			0.2774	11.598		2.216	11.767
	0.735	6		0.889	1652.8			0.7038	38.32		3.643	45.835			0.2773	11.574		2.221	11.804
	0.7344	7		0.89	1652.56			0.7037	38.67		3.651	46.102			0.2771	11.6087		2.225	11.831
	0.7339	5		0.892	1650.09			0.7037	39		3.658	46.369			0.277	11.6347		2.23	11.85
	0.7333	4		0.894	1645.33			0.7036	39.28		3.666	46.632			0.2768	11.6		2.235	11.859
	0.7327	6		0.896	1638.3			0.7035	39.57		3.674	46.889			0.2767	11.626		2.24	11.86
	0.7321	5		0.898	1629.1			0.7034	39.83		3.682	47.135			0.2765	11.6267		2.244	11.851
	0.7315	4		0.9	1617.9			0.7033	40.1		3.69	47.37			0.2763	11.61		2.249	11.832
	0.731	6		0.902	1604.94			0.7031	40.41		3.698	47.59			0.2762	11.606		2.254	11.805
	0.7304	4		0.904	1590.51			0.7031	40.75		3.706	47.794			0.276	11.6253		2.259	11.769
	0.7299	4		0.906	1574.96			0.7031	41.13		3.714	47.981			0.2759	11.6527		2.263	11.725
	0.7292	5		0.908	1558.68			0.703	41.45		3.722	48.149			0.2757	11.6487		2.268	11.672
	0.7287	5		0.909	1542.12			0.7029	41.76		3.73	48.3			0.2755	11.6813		2.273	11.612
	0.728	6		0.911	1525.69			0.7028	42.02		3.737	48.431			0.2753	11.7093		2.278	11.546
	0.7276	7		0.913	1509.88			0.7026	42.3		3.745	48.546			0.2752	11.708		2.283	11.473
	0.7269	6		0.915	1495.11			0.7025	42.59		3.753	48.643			0.275	11.72		2.287	11.394
	0.7263	7		0.917	1481.78			0.7024	42.9		3.761	48.725			0.2749	11.72		2.292	11.311
	0.7257	8		0.919	1470.27			0.7024	43.26		3.769	48.794			0.2747	11.7407		2.297	11.223
	0.7251	8		0.921	1460.88			0.7023	43.58		3.777	48.852			0.2746	11.7747		2.302	11.133
	0.7246	9		0.923	1453.82			0.7022	43.9		3.785	48.9			0.2744	11.7747		2.306	11.04
	0.7241	10		0.925	1449.22			0.7021	44.18		3.793	48.943			0.2743	11.7507		2.311	10.946
	0.7234	10		0.926	1447.13			0.7021	44.45		3.801	48.983			0.2742	11.7627		2.316	10.852
	0.7229	11		0.928	1447.49			0.702	44.73		3.809	49.022			0.274	11.7767		2.321	10.759
	0.7223	12		0.93	1450.14			0.7019	44.96		3.816	49.063			0.2738	11.7967		2.325	10.668
	0.7215	12		0.932	1454.87			0.7018	45.23		3.824	49.109			0.2737	11.7793		2.33	10.579
	0.7211	14		0.934	1461.35			0.7017	45.48		3.832	49.164			0.2736	11.7667		2.335	10.494
	0.7204	16		0.936	1469.26			0.7016	45.75		3.84	49.228			0.2734	11.7747		2.34	10.414
	0.72	16		0.938	1478.18			0.7016	46.02		3.848	49.304			0.2732	11.784		2.344	10.339
	0.7192	19		0.94	1487.71			0.7014	46.26		3.856	49.394			0.273	11.776		2.349	10.271
	0.7187	20		0.942	1497.44			0.7014	46.51		3.864	49.498			0.2729	11.768		2.354	10.21
	0.7181	21		0.944	1506.97			0.7012	46.74		3.872	49.619			0.2727	11.7693		2.359	10.156
	0.7175	23		0.945	1515.93			0.7011	47		3.88	49.755			0.2726	11.778		2.364	10.112
	0.7169	24		0.947	1523.95			0.7011	47.27		3.888	49.907			0.2723	11.7507		2.368	10.076
	0.7164	25		0.949	1530.76			0.701	47.56		3.895	50.074			0.2722	11.7493		2.373	10.048
	0.7158	28		0.951	1536.09			0.7009	47.85		3.903	50.255			0.2721	11.7507		2.378	10.031
	0.7151	30		0.953	1539.75			0.7008	48.1		3.911	50.448			0.2719	11.7293		2.383	10.022
	0.7145	31		0.955	1541.59			0.7007	48.37		3.919	50.652			0.2718	11.7327		2.387	10.022
	0.7139	35		0.957	1541.52			0.7007	48.6		3.927	50.864			0.2716	11.73		2.392	10.032
	0.7134	36		0.959	1539.5			0.7005	48.83		3.935	51.081			0.2715	11.7373		2.397	10.049
	0.7128	38		0.961	1535.55			0.7004	49.04		3.943	51.301			0.2713	11.742		2.402	10.075
	0.7122	41		0.962	1529.75			0.7003	49.28		3.951	51.52			0.2712	11.7313		2.406	10.107
	0.7116	43		0.964	1522.21			0.7003	49.53		3.959	51.737			0.271	11.73		2.411	10.146
	0.711	45		0.966	1513.11			0.7002	49.76		3.967	51.948			0.2709	11.7033		2.416	10.191
	0.7104	49		0.968	1502.63			0.7001	50		3.974	52.15			0.2708	11.6913		2.421	10.24
	0.7099	50		0.97	1491			0.7	50.19		3.982	52.341			0.2706	11.6907		2.426	10.294
	0.7093	52		0.972	1478.51			0.6999	50.38		3.99	52.519			0.2704	11.7127		2.43	10.349
	0.7087	55		0.974	1465.46			0.6997	50.58		3.998	52.681			0.2702	11.7133		2.435	10.407
	0.7081	57		0.976	1452.15			0.6997	50.78		4.006	52.825			0.27	11.7353		2.44	10.465
	0.7076	59		0.978	1438.88			0.6996	51.02		4.014	52.951			0.2698	11.7473		2.445	10.523
	0.7068	62		0.98	1425.97			0.6995	51.19		4.022	53.058			0.2697	11.7447		2.449	10.58
	0.7064	63		0.981	1413.71			0.6994	51.37		4.03	53.145			0.2694	11.7693		2.454	10.635
	0.7058	66		0.983	1402.4			0.6994	51.54		4.038	53.212			0.2694	11.804		2.459	10.686
	0.7053	69		0.985	1392.28			0.6992	51.71		4.046	53.26			0.2692	11.798		2.464	10.733
	0.7046	70		0.987	1383.57			0.6992	51.91		4.054	53.289			0.2691	11.8293		2.468	10.775
	0.7042	73		0.989	1376.44			0.699	52.07		4.061	53.302			0.2689	11.8233		2.473	10.812
	0.7035	75		0.991	1371.03			0.699	52.25		4.069	53.3			0.2688	11.8433		2.478	10.842
	0.7029	75		0.993	1367.4			0.6989	52.4		4.077	53.285			0.2686	11.814		2.483	10.865
	0.7025	78		0.995	1365.58			0.6988	52.55		4.085	53.26			0.2684	11.8027		2.487	10.881
	0.7018	80		0.997	1365.52			0.6987	52.69		4.093	53.228			0.2683	11.812		2.492	10.888
	0.7013	81		0.998	1367.15			0.6986	52.82		4.101	53.193			0.2681	11.834		2.497	10.887
	0.7006	84		1	1370.34			0.6985	52.97		4.109	53.158			0.2679	11.8267		2.502	10.877
	0.7	85		1.002	1374.9			0.6984	53.08		4.117	53.126			0.2677	11.822		2.507	10.857
	0.6995	86		1.004	1380.64			0.6983	53.21		4.125	53.102			0.2676	11.8107		2.511	10.828
	0.6989	88		1.006	1387.32			0.6982	53.32		4.133	53.089			0.2674	11.8253		2.516	10.789
	0.6983	89		1.008	1394.68			0.6981	53.43		4.14	53.091			0.2673	11.806		2.521	10.741
	0.6977	90		1.01	1402.48			0.6981	53.54		4.148	53.112			0.267	11.8207		2.526	10.683
	0.6971	92		1.012	1410.44			0.698	53.61		4.156	53.153			0.2669	11.8567		2.53	10.615
	0.6966	92		1.014	1418.32			0.6979	53.72		4.164	53.219			0.2667	11.8567		2.535	10.538
	0.6961	92		1.016	1425.86			0.6978	53.8		4.172	53.312			0.2666	11.87		2.54	10.452
	0.6953	93		1.017	1432.82			0.6978	53.88		4.18	53.434			0.2664	11.8553		2.545	10.356
	0.6949	93		1.019	1438.99			0.6976	53.94		4.188	53.587			0.2662	11.862		2.549	10.253
	0.6942	94		1.021	1444.17			0.6975	54		4.196	53.771			0.2661	11.862		2.554	10.141
	0.6937	94		1.023	1448.21			0.6974	54.09		4.204	53.986			0.2659	11.8733		2.559	10.022
	0.6932	93		1.025	1450.96			0.6974	54.16		4.212	54.234			0.2658	11.8627		2.564	9.897
	0.6925	94		1.027	1452.31			0.6973	54.22		4.219	54.513			0.2656	11.8453		2.568	9.765
	0.692	93		1.029	1452.17			0.6972	54.24		4.227	54.821			0.2654	11.848		2.573	9.627
	0.6913	91		1.031	1450.51			0.6971	54.27		4.235	55.157			0.2652	11.8167		2.578	9.486
	0.6908	91		1.033	1447.3			0.697	54.3		4.243	55.52			0.2651	11.8127		2.583	9.34
	0.6901	89		1.034	1442.57			0.6969	54.33		4.251	55.906			0.2649	11.7993		2.588	9.193
	0.6898	87		1.036	1436.36			0.6969	54.37		4.259	56.312			0.2648	11.8047		2.592	9.043
	0.689	87		1.038	1428.77			0.6968	54.37		4.267	56.736			0.2646	11.7873		2.597	8.893
	0.6884	84		1.04	1419.91			0.6967	54.38		4.275	57.174			0.2645	11.8133		2.602	8.744
	0.6879	82		1.042	1409.93			0.6966	54.38		4.283	57.622			0.2643	11.8313		2.607	8.597
	0.6872	81		1.044	1399.02			0.6965	54.38		4.291	58.078			0.2642	11.8287		2.611	8.453
	0.6867	77		1.046	1387.37			0.6964	54.38		4.298	58.537			0.264	11.828		2.616	8.313
	0.6861	75		1.048	1375.23			0.6964	54.36		4.306	58.996			0.2638	11.8307		2.621	8.179
	0.6856	73		1.05	1362.85			0.6962	54.35		4.314	59.452			0.2637	11.8433		2.626	8.052
	0.685	69		1.051	1350.48			0.6961	54.31		4.322	59.901			0.2635	11.8513		2.63	7.933
	0.6844	66		1.053	1338.41			0.6961	54.29		4.33	60.342			0.2634	11.8387		2.635	7.824
	0.6838	63		1.055	1326.9			0.696	54.25		4.338	60.77			0.2632	11.878		2.64	7.724
	0.6832	59		1.057	1316.23			0.6959	54.21		4.346	61.183			0.2631	11.8667		2.645	7.637
	0.6827	56		1.059	1306.64			0.6958	54.2		4.354	61.58			0.263	11.8833		2.649	7.562
	0.6822	53		1.061	1298.35			0.6957	54.16		4.362	61.959			0.2628	11.87		2.654	7.499
	0.6815	49		1.063	1291.53			0.6956	54.13		4.37	62.317			0.2626	11.86		2.659	7.451
	0.6809	47		1.065	1286.33			0.6955	54.05		4.377	62.654			0.2625	11.8713		2.664	7.416
	0.6803	44		1.067	1282.82			0.6954	53.97		4.385	62.969			0.2624	11.8953		2.669	7.395
	0.6797	39		1.069	1281.04			0.6953	53.89		4.393	63.261			0.2621	11.884		2.673	7.389
	0.6793	37		1.07	1280.94			0.6952	53.78		4.401	63.531			0.262	11.894		2.678	7.396
	0.6786	34		1.072	1282.43			0.6951	53.72		4.409	63.777			0.2618	11.91		2.683	7.417
	0.6779	31		1.074	1285.36			0.6951	53.64		4.417	64			0.2617	11.9007		2.688	7.451
	0.6774	29		1.076	1289.53			0.695	53.55		4.425	64.202			0.2614	11.9167		2.692	7.496
	0.6768	26		1.078	1294.7			0.6948	53.45		4.433	64.382			0.2613	11.904		2.697	7.552
	0.6762	23		1.08	1300.58			0.6947	53.35		4.441	64.543			0.2612	11.912		2.702	7.619
	0.6756	22		1.082	1306.88			0.6947	53.25		4.449	64.685			0.261	11.9227		2.707	7.694
	0.6751	19		1.084	1313.3			0.6946	53.13		4.456	64.809			0.2609	11.8993		2.711	7.777
	0.6744	17		1.086	1319.52			0.6946	53.03		4.464	64.919			0.2607	11.9307		2.716	7.866
	0.6739	17		1.087	1325.24			0.6944	52.89		4.472	65.015			0.2606	11.9387		2.721	7.961
	0.6733	14		1.089	1330.19			0.6943	52.76		4.48	65.1			0.2604	11.958		2.726	8.059
	0.6727	13		1.091	1334.12			0.6943	52.63		4.488	65.176			0.2603	11.9533		2.73	8.16
	0.6721	13		1.093	1336.8			0.6941	52.48		4.496	65.245			0.2601	11.952		2.735	8.264
	0.6716	11		1.095	1338.07			0.6941	52.36		4.504	65.31			0.2599	11.9107		2.74	8.367
	0.671	12		1.097	1337.8			0.694	52.22		4.512	65.373			0.2597	11.8933		2.745	8.47
	0.6704	12		1.099	1335.9			0.6939	52.1		4.52	65.437			0.2596	11.8993		2.75	8.572
	0.6699	10		1.101	1332.36			0.6938	51.94		4.528	65.504			0.2594	11.9027		2.754	8.672
	0.6692	11		1.103	1327.19			0.6937	51.79		4.536	65.576			0.2593	11.8893		2.759	8.769
	0.6687	11		1.105	1320.49			0.6937	51.65		4.543	65.655			0.2591	11.89		2.764	8.861
	0.6682	11		1.106	1312.38			0.6936	51.5		4.551	65.745			0.259	11.9047		2.769	8.95
	0.6675	12		1.108	1303.06			0.6934	51.35		4.559	65.846			0.2589	11.9093		2.773	9.033
	0.667	12		1.11	1292.75			0.6934	51.15		4.567	65.961			0.2586	11.9013		2.778	9.11
	0.6664	13		1.112	1281.74			0.6933	50.98		4.575	66.093			0.2586	11.9113		2.783	9.182
	0.6659	14		1.114	1270.32			0.6932	50.8		4.583	66.241			0.2583	11.9007		2.788	9.247
	0.6652	14		1.116	1258.85			0.6931	50.64		4.591	66.408			0.2582	11.912		2.792	9.306
	0.6647	15		1.118	1247.66			0.693	50.49		4.599	66.595			0.258	11.9113		2.797	9.357
	0.6642	17		1.12	1237.12			0.6929	50.31		4.607	66.803			0.2579	11.92		2.802	9.402
	0.6636	17		1.122	1227.57			0.6928	50.15		4.615	67.031			0.2577	11.906		2.807	9.439
	0.663	18		1.123	1219.31			0.6927	49.96		4.622	67.282			0.2575	11.908		2.811	9.469
	0.6622	21		1.125	1212.63			0.6926	49.78		4.63	67.554			0.2574	11.8953		2.816	9.492
	0.6619	21		1.127	1207.74			0.6926	49.56		4.638	67.847			0.2572	11.9207		2.821	9.507
	0.6612	23		1.129	1204.78			0.6925	49.35		4.646	68.161			0.2571	11.9067		2.826	9.515
	0.6606	25		1.131	1203.83			0.6924	49.15		4.654	68.496			0.2569	11.908		2.831	9.516
	0.66	26		1.133	1204.88			0.6923	48.94		4.662	68.85			0.2568	11.924		2.835	9.51
	0.6593	27		1.135	1207.83			0.6922	48.74		4.67	69.223			0.2566	11.94		2.84	9.497
	0.659	30		1.137	1212.52			0.6921	48.54		4.678	69.612			0.2565	11.9513		2.845	9.478
	0.6583	31		1.139	1218.71			0.692	48.37		4.686	70.017			0.2563	11.9573		2.85	9.452
	0.6578	33		1.141	1226.1			0.6919	48.18		4.694	70.435			0.2562	11.98		2.854	9.421
	0.6571	35		1.142	1234.36			0.6918	47.95		4.701	70.866			0.2559	11.9973		2.859	9.384
	0.6565	36		1.144	1243.14			0.6917	47.76		4.709	71.307			0.2559	12		2.864	9.343
	0.6559	38		1.146	1252.07			0.6916	47.55		4.717	71.757			0.2558	12.006		2.869	9.296
	0.6553	40		1.148	1260.77			0.6916	47.36		4.725	72.215			0.2555	12.042		2.873	9.245
	0.6548	42		1.15	1268.91			0.6915	47.16		4.733	72.678			0.2554	12.0507		2.878	9.19
	0.6543	44		1.152	1276.16			0.6914	46.93		4.741	73.145			0.2552	12.058		2.883	9.132
	0.6537	46		1.154	1282.26			0.6913	46.71		4.749	73.614			0.255	12.042		2.888	9.07
	0.6531	47		1.156	1286.97			0.6912	46.47		4.757	74.086			0.2549	12.0293		2.892	9.006
	0.6524	49		1.158	1290.12			0.6911	46.26		4.765	74.558			0.2547	11.996		2.897	8.94
	0.6519	50		1.159	1291.58			0.6911	46.04		4.773	75.029			0.2546	11.9927		2.902	8.872
	0.6514	51		1.161	1291.3			0.691	45.84		4.78	75.5			0.2544	12.0053		2.907	8.803
	0.6507	54		1.163	1289.28			0.6909	45.66		4.788	75.97			0.2542	12.0047		2.912	8.733
	0.6502	55		1.165	1285.58			0.6908	45.47		4.796	76.439			0.2541	11.99		2.916	8.663
	0.6496	56		1.167	1280.33			0.6907	45.3		4.804	76.908			0.2539	11.9747		2.921	8.592
	0.6489	58		1.169	1273.7			0.6906	45.07		4.812	77.376			0.2538	11.986		2.926	8.523
	0.6485	58		1.171	1265.91			0.6905	44.86		4.82	77.845			0.2537	11.9967		2.931	8.453
	0.6478	60		1.173	1257.24			0.6905	44.64		4.828	78.315			0.2534	11.99		2.935	8.385
	0.6474	62		1.175	1247.99			0.6904	44.41		4.836	78.788			0.2533	11.9973		2.94	8.319
	0.6466	62		1.177	1238.48			0.6902	44.21		4.844	79.265			0.2531	12.002		2.945	8.254
	0.6461	63		1.178	1229.05			0.6901	43.99		4.852	79.748			0.2529	11.9867		2.95	8.191
	0.6454	64		1.18	1220.05			0.6901	43.79		4.859	80.238			0.2527	11.9933		2.954	8.13
	0.6448	64		1.182	1211.78			0.6899	43.56		4.867	80.737			0.2526	11.972		2.959	8.072
	0.6443	65		1.184	1204.55			0.6899	43.33		4.875	81.247			0.2524	11.972		2.964	8.016
	0.6437	65		1.186	1198.59			0.6898	43.09		4.883	81.769			0.2523	11.9587		2.969	7.963
	0.6432	65		1.188	1194.1			0.6897	42.87		4.891	82.305			0.2521	11.9393		2.974	7.913
	0.6426	66		1.19	1191.18			0.6896	42.68		4.899	82.856			0.252	11.9293		2.978	7.865
	0.642	65		1.192	1189.88			0.6895	42.48		4.907	83.423			0.2519	11.95		2.983	7.82
	0.6415	64		1.194	1190.17			0.6895	42.3		4.915	84.009			0.2517	11.9227		2.988	7.778
	0.6409	64		1.195	1191.93			0.6894	42.09		4.923	84.613			0.2515	11.9573		2.993	7.739
	0.6402	63		1.197	1195			0.6892	41.88		4.931	85.235			0.2513	12.0047		2.997	7.702
	0.6397	62		1.199	1199.12			0.6891	41.67		4.938	85.877			0.2512	12.0247		3.002	7.668
	0.639	62		1.201	1204.01			0.6891	41.44		4.946	86.537			0.251	12.036		3.007	7.637
	0.6386	60		1.203	1209.36			0.689	41.22		4.954	87.216			0.2509	12.07		3.012	7.608
	0.6379	58		1.205	1214.85			0.6889	41		4.962	87.912			0.2507	12.09		3.016	7.581
	0.6376	57		1.207	1220.12			0.6887	40.8		4.97	88.624			0.2506	12.0927		3.021	7.556
	0.6369	54		1.209	1224.88			0.6887	40.6		4.978	89.351			0.2504	12.0953		3.026	7.534
	0.6363	55		1.211	1228.82			0.6886	40.4		4.986	90.091			0.2502	12.1273		3.031	7.513
	0.6356	54		1.213	1231.68			0.6885	40.2		4.994	90.841			0.25	12.1313		3.035	7.493
	0.635	50		1.214	1233.26			0.6884	39.96		5.002	91.601			0.2499	12.1107		3.04	7.476
	0.6344	48		1.216	1233.39			0.6883	39.75		5.01	92.366			0.2498	12.1207		3.045	7.459
	0.6339	46		1.218	1231.98			0.6882	39.53		5.018	93.135			0.2496	12.114		3.05	7.444
	0.6332	43		1.22	1228.97			0.6882	39.33		5.025	93.905			0.2494	12.0947		3.055	7.431
	0.6328	41		1.222	1224.4			0.6881	39.16		5.033	94.674			0.2492	12.1		3.059	7.418
	0.6322	38		1.224	1218.33			0.688	39		5.041	95.439			0.2491	12.084		3.064	7.406
	0.6314	35		1.226	1210.92			0.6879	38.85		5.049	96.197			0.249	12.068		3.069	7.395
	0.6309	33		1.228	1202.35			0.6878	38.67		5.057	96.948			0.2488	12.076		3.074	7.385
	0.6304	30		1.23	1192.87			0.6877	38.51		5.065	97.688			0.2487	12.074		3.078	7.376
	0.6298	28		1.231	1182.78			0.6877	38.32		5.073	98.416			0.2485	12.05		3.083	7.367
	0.6293	26		1.233	1172.39			0.6875	38.14		5.081	99.131			0.2484	12.042		3.088	7.359
	0.6286	22		1.235	1162.04			0.6875	37.97		5.089	99.833			0.2482	12.0227		3.093	7.352
	0.6281	22		1.237	1152.08			0.6873	37.77		5.097	100.52			0.2481	12.0347		3.097	7.345
	0.6275	19		1.239	1142.84			0.6872	37.62		5.104	101.192			0.2479	12.0373		3.102	7.339
	0.627	17		1.241	1134.64			0.6871	37.42		5.112	101.85			0.2478	12.0247		3.107	7.334
	0.6264	16		1.243	1127.75			0.6871	37.22		5.12	102.494			0.2476	12.004		3.112	7.329
	0.6258	14		1.245	1122.38			0.6869	37.03		5.128	103.127			0.2475	12.0027		3.116	7.326
	0.6253	12		1.247	1118.66			0.6869	36.84		5.136	103.748			0.2473	11.996		3.121	7.323
	0.6247	12		1.249	1116.67			0.6868	36.68		5.144	104.361			0.2471	11.9727		3.126	7.32
	0.6241	10		1.25	1116.38			0.6867	36.52		5.152	104.967			0.247	11.99		3.131	7.319
	0.6236	10		1.252	1117.68			0.6866	36.41		5.16	105.569			0.2468	12.0107		3.136	7.319
	0.6229	8		1.254	1120.39			0.6865	36.27		5.168	106.169			0.2467	12.0207		3.14	7.319
	0.6224	7		1.256	1124.26			0.6864	36.13		5.176	106.772			0.2464	12.0393		3.145	7.321
	0.6216	6		1.258	1128.98			0.6863	35.97		5.183	107.38			0.2464	12.0513		3.15	7.323
	0.6213	6		1.26	1134.21			0.6863	35.8		5.191	107.995			0.2462	12.096		3.155	7.327
	0.6205	4		1.262	1139.58			0.6862	35.66		5.199	108.622			0.246	12.1013		3.159	7.332
	0.62	5		1.264	1144.71			0.6861	35.52		5.207	109.263			0.2459	12.1273		3.164	7.338
	0.6193	5		1.266	1149.25			0.686	35.4		5.215	109.921			0.2458	12.1447		3.169	7.345
	0.6187	5		1.267	1152.85			0.6859	35.26		5.223	110.599			0.2457	12.1893		3.174	7.352
	0.6183	6		1.269	1155.23			0.6858	35.12		5.231	111.299			0.2455	12.208		3.178	7.361
	0.6176	6		1.271	1156.14			0.6857	35		5.239	112.023			0.2454	12.2073		3.183	7.372
	0.617	6		1.273	1155.37			0.6856	34.85		5.247	112.773			0.2451	12.1873		3.188	7.383
	0.6165	7		1.275	1152.81			0.6856	34.74		5.255	113.551			0.245	12.1893		3.193	7.394
	0.616	7		1.277	1148.39			0.6854	34.62		5.262	114.356			0.2447	12.2013		3.197	7.407
	0.6154	8		1.279	1142.12			0.6854	34.53		5.27	115.191			0.2445	12.1813		3.202	7.421
	0.6147	9		1.281	1134.1			0.6853	34.45		5.278	116.054			0.2443	12.1527		3.207	7.435
	0.6143	9		1.283	1124.46			0.6852	34.35		5.286	116.946			0.2442	12.1427		3.212	7.45
	0.6136	11		1.285	1113.46			0.6851	34.29		5.294	117.866			0.2441	12.134		3.217	7.466
	0.6131	12		1.286	1101.38			0.685	34.18		5.302	118.814			0.2439	12.1567		3.221	7.482
	0.6125	12		1.288	1088.59			0.6849	34.06		5.31	119.787			0.2437	12.1587		3.226	7.499
	0.6119	14		1.29	1075.5			0.6848	33.93		5.318	120.786			0.2436	12.152		3.231	7.515
	0.6112	16		1.292	1062.57			0.6848	33.83		5.326	121.808			0.2435	12.1247		3.236	7.532
	0.6108	16		1.294	1050.28			0.6846	33.74		5.334	122.853			0.2432	12.1087		3.24	7.549
	0.6101	19		1.296	1039.11			0.6845	33.66		5.341	123.92			0.243	12.0953		3.245	7.566
	0.6095	21		1.298	1029.55			0.6845	33.61		5.349	125.007			0.2429	12.1		3.25	7.583
	0.6088	22		1.3	1022.01			0.6843	33.52		5.357	126.114			0.2428	12.094		3.255	7.599
	0.6084	25		1.302	1016.88			0.6843	33.43		5.365	127.24			0.2426	12.076		3.259	7.615
	0.6077	27		1.303	1014.41			0.6842	33.34		5.373	128.387			0.2425	12.0547		3.264	7.63
	0.6072	29		1.305	1014.78			0.6841	33.29		5.381	129.553			0.2423	12.0613		3.269	7.645
	0.6066	31		1.307	1018.03			0.6841	33.26		5.389	130.741			0.2422	12.0467		3.274	7.659
	0.606	34		1.309	1024.09			0.684	33.21		5.397	131.951			0.242	12.0467		3.278	7.673
	0.6055	35		1.311	1032.74			0.6839	33.17		5.405	133.187			0.2419	12.044		3.283	7.685
	0.6049	38		1.313	1043.69			0.6838	33.09		5.413	134.451			0.2417	12.072		3.288	7.696
	0.6042	41		1.315	1056.54			0.6837	33.03		5.42	135.745			0.2415	12.1267		3.293	7.707
	0.6036	43		1.317	1070.82			0.6836	32.98		5.428	137.075			0.2414	12.1667		3.298	7.716
	0.603	46		1.319	1086.04			0.6835	32.92		5.436	138.444			0.2413	12.1907		3.302	7.724
	0.6025	48		1.321	1101.67			0.6834	32.88		5.444	139.856			0.2411	12.232		3.307	7.731
	0.6019	49		1.322	1117.22			0.6833	32.83		5.452	141.318			0.241	12.244		3.312	7.736
	0.6013	52		1.324	1132.19			0.6832	32.81		5.46	142.834			0.2408	12.26		3.317	7.74
	0.6007	55		1.326	1146.12			0.6831	32.77		5.468	144.409			0.2407	12.272		3.321	7.743
	0.6001	56		1.328	1158.62			0.6831	32.74		5.476	146.049			0.2405	12.264		3.326	7.744
	0.5997	59		1.33	1169.32			0.683	32.72		5.484	147.758			0.2404	12.286		3.331	7.743
	0.5989	60		1.332	1177.95			0.6829	32.69		5.492	149.543			0.2402	12.2713		3.336	7.741
	0.5984	62		1.334	1184.29			0.6828	32.67		5.499	151.407			0.2401	12.26		3.34	7.737
	0.5978	64		1.336	1188.17			0.6827	32.64		5.507	153.354			0.2399	12.26		3.345	7.732
	0.5972	65		1.338	1189.52			0.6827	32.64		5.515	155.387			0.2398	12.2593		3.35	7.725
	0.5966	66		1.339	1188.31			0.6826	32.62		5.523	157.509			0.2396	12.2273		3.355	7.717
	0.5961	68		1.341	1184.59			0.6825	32.6		5.531	159.722			0.2394	12.228		3.359	7.707
	0.5955	68		1.343	1178.48			0.6824	32.6		5.539	162.026			0.2393	12.224		3.364	7.695
	0.595	69		1.345	1170.14			0.6823	32.57		5.547	164.42			0.2391	12.216		3.369	7.681
	0.5944	71		1.347	1159.82			0.6822	32.57		5.555	166.905			0.239	12.2047		3.374	7.666
	0.5937	72		1.349	1147.78			0.6821	32.55		5.563	169.476			0.2387	12.1973		3.379	7.649
	0.5932	71		1.351	1134.35			0.682	32.56		5.571	172.131			0.2386	12.1733		3.383	7.631
	0.5927	71		1.353	1119.89			0.6819	32.6		5.579	174.865			0.2384	12.1587		3.388	7.61
	0.592	70		1.355	1104.79			0.6818	32.63		5.586	177.673			0.2383	12.1313		3.393	7.588
	0.5915	70		1.357	1089.45			0.6817	32.67		5.594	180.549			0.2381	12.1107		3.398	7.565
	0.5909	69		1.358	1074.27			0.6816	32.67		5.602	183.485			0.238	12.1307		3.402	7.54
	0.5903	67		1.36	1059.65			0.6815	32.71		5.61	186.474			0.2379	12.142		3.407	7.513
	0.5895	66		1.362	1045.96			0.6814	32.74		5.618	189.507			0.2377	12.1313		3.412	7.485
	0.5892	65		1.364	1033.52			0.6814	32.77		5.626	192.576			0.2375	12.138		3.417	7.455
	0.5885	62		1.366	1022.61			0.6813	32.8		5.634	195.672			0.2373	12.158		3.421	7.423
	0.588	60		1.368	1013.43			0.6812	32.81		5.642	198.785			0.2372	12.1713		3.426	7.39
	0.5875	58		1.37	1006.12			0.6811	32.85		5.65	201.906			0.237	12.2013		3.431	7.356
	0.5868	54		1.372	1000.72			0.6811	32.86		5.658	205.025			0.2368	12.2213		3.436	7.32
	0.5864	51		1.374	997.2			0.6809	32.9		5.665	208.133			0.2367	12.2527		3.44	7.283
	0.5857	49		1.375	995.465			0.6809	32.95		5.673	211.222			0.2366	12.3053		3.445	7.245
	0.5852	46		1.377	995.342			0.6808	33.01		5.681	214.282			0.2363	12.324		3.45	7.206
	0.5844	43		1.379	996.612			0.6807	33.09		5.689	217.305			0.2362	12.3427		3.455	7.165
	0.5839	40		1.381	999.018			0.6806	33.14		5.697	220.284			0.236	12.3373		3.46	7.124
	0.5833	36		1.383	1002.28			0.6805	33.21		5.705	223.211			0.2358	12.3373		3.464	7.082
	0.5827	34		1.385	1006.12			0.6804	33.26		5.713	226.079			0.2357	12.356		3.469	7.039
	0.5822	32		1.387	1010.26			0.6803	33.32		5.721	228.884			0.2355	12.3433		3.474	6.995
	0.5816	28		1.389	1014.45			0.6802	33.39		5.729	231.62			0.2354	12.3293		3.479	6.951
	0.581	26		1.391	1018.48			0.6802	33.44		5.737	234.283			0.2352	12.2927		3.483	6.907
	0.5804	24		1.393	1022.15			0.6801	33.52		5.744	236.87			0.2351	12.2873		3.488	6.862
	0.5798	22		1.394	1025.34			0.68	33.58		5.752	239.377			0.2349	12.2987		3.493	6.818
	0.5792	21		1.396	1027.95			0.6799	33.66		5.76	241.804			0.2348	12.2973		3.498	6.774
	0.5787	19		1.398	1029.93			0.6798	33.73		5.768	244.148			0.2345	12.2933		3.502	6.73
	0.578	16		1.4	1031.28			0.6797	33.81		5.776	246.411			0.2344	12.2773		3.507	6.686
	0.5774	16		1.402	1032.04			0.6797	33.92		5.784	248.591			0.2342	12.2493		3.512	6.643
	0.5769	14		1.404	1032.27			0.6795	34		5.792	250.692			0.2341	12.232		3.517	6.602
	0.5763	13		1.406	1032.06			0.6794	34.13		5.8	252.713			0.2339	12.2227		3.522	6.561
	0.5758	14		1.408	1031.54			0.6794	34.25		5.808	254.657			0.2338	12.1953		3.526	6.522
	0.5752	13		1.41	1030.82			0.6793	34.36		5.816	256.528			0.2335	12.1587		3.531	6.484
	0.5746	13		1.411	1030.03			0.6792	34.45		5.823	258.328			0.2335	12.178		3.536	6.447
	0.574	14		1.413	1029.29			0.6791	34.53		5.831	260.06			0.2332	12.1687		3.541	6.413
	0.5735	14		1.415	1028.69			0.6789	34.63		5.839	261.729			0.2331	12.1667		3.545	6.38
	0.5729	14		1.417	1028.32			0.6788	34.72		5.847	263.337			0.233	12.1867		3.55	6.35
	0.5722	16		1.419	1028.23			0.6788	34.85		5.855	264.888			0.2328	12.2107		3.555	6.322
	0.5718	17		1.421	1028.42			0.6787	34.96		5.863	266.386			0.2327	12.244		3.56	6.297
	0.5711	17		1.423	1028.88			0.6786	35.07		5.871	267.834			0.2325	12.272		3.564	6.273
	0.5707	19		1.425	1029.54			0.6785	35.21		5.879	269.235			0.2323	12.3113		3.569	6.253
	0.57	21		1.427	1030.32			0.6784	35.34		5.887	270.592			0.2322	12.344		3.574	6.235
	0.5693	21		1.429	1031.1			0.6783	35.49		5.895	271.906			0.2321	12.3693		3.579	6.22
	0.5689	23		1.43	1031.73			0.6782	35.61		5.902	273.18			0.2319	12.4007		3.583	6.208
	0.5682	25		1.432	1032.06			0.6781	35.75		5.91	274.414			0.2317	12.3807		3.588	6.198
	0.5677	26		1.434	1031.91			0.6781	35.87		5.918	275.609			0.2316	12.4		3.593	6.191
	0.567	28		1.436	1031.13			0.6779	36		5.926	276.765			0.2314	12.3893		3.598	6.187
	0.5664	30		1.438	1029.55			0.6778	36.17		5.934	277.881			0.2312	12.3893		3.603	6.185
	0.5658	31		1.44	1027.05			0.6778	36.31		5.942	278.955			0.2311	12.3967		3.607	6.185
	0.5653	34		1.442	1023.51			0.6776	36.48		5.95	279.984			0.2309	12.384		3.612	6.188
	0.5648	35		1.444	1018.86			0.6776	36.63		5.958	280.967			0.2307	12.344		3.617	6.193
	0.5641	36		1.446	1013.06			0.6775	36.79		5.966	281.9			0.2306	12.3273		3.622	6.2
	0.5636	38		1.447	1006.13			0.6774	36.95		5.974	282.779			0.2304	12.3133		3.626	6.208
	0.563	40		1.449	998.103			0.6773	37.08		5.981	283.599			0.2303	12.31		3.631	6.218
	0.5624	41		1.451	989.103			0.6772	37.23		5.989	284.356			0.2301	12.3313		3.636	6.23
	0.5619	43		1.453	979.283			0.6772	37.36		5.997	285.045			0.23	12.3233		3.641	6.242
	0.5613	45		1.455	968.844			0.6771	37.5		6.005	285.661			0.2298	12.2987		3.645	6.256
	0.5607	45		1.457	958.045			0.677	37.62		6.013	286.198			0.2297	12.264		3.65	6.27
	0.5601	47		1.459	947.183			0.6769	37.74		6.021	286.652			0.2295	12.246		3.655	6.284
	0.5595	48		1.461	936.581			0.6768	37.91		6.029	287.017			0.2293	12.2433		3.66	6.299
	0.5589	48		1.463	926.589			0.6767	38.07		6.037	287.289			0.2292	12.222		3.664	6.314
	0.5584	49		1.465	917.561			0.6766	38.25		6.045	287.464			0.229	12.198		3.669	6.329
	0.5577	51		1.466	909.846			0.6766	38.41		6.053	287.538			0.2288	12.2107		3.674	6.343
	0.5572	50		1.468	903.764			0.6764	38.58		6.061	287.508			0.2287	12.242		3.679	6.357
	0.5565	51		1.47	899.591			0.6763	38.77		6.068	287.373			0.2286	12.266		3.684	6.37
	0.5561	52		1.472	897.538			0.6762	38.95		6.076	287.129			0.2284	12.2947		3.688	6.382
	0.5554	51		1.474	897.741			0.6762	39.15		6.084	286.776			0.2282	12.3307		3.693	6.393
	0.5548	51		1.476	900.243			0.6761	39.32		6.092	286.316			0.2281	12.358		3.698	6.404
	0.5544	50		1.478	904.996			0.676	39.51		6.1	285.751			0.2279	12.4027		3.703	6.413
	0.5537	49		1.48	911.861			0.6759	39.68		6.108	285.082			0.2277	12.4453		3.707	6.421
	0.5532	48		1.482	920.614			0.6759	39.85		6.116	284.315			0.2275	12.4713		3.712	6.428
	0.5525	47		1.483	930.958			0.6758	40.02		6.124	283.455			0.2274	12.4673		3.717	6.433
	0.5521	45		1.485	942.546			0.6757	40.17		6.132	282.509			0.2272	12.4433		3.722	6.438
	0.5515	44		1.487	954.987			0.6756	40.33		6.14	281.485			0.2271	12.4407		3.726	6.441
	0.5508	43		1.489	967.877			0.6755	40.47		6.147	280.393			0.2269	12.4513		3.731	6.444
	0.5503	40		1.491	980.804			0.6754	40.65		6.155	279.245			0.2268	12.4227		3.736	6.445
	0.5497	38		1.493	993.373			0.6753	40.84		6.163	278.052			0.2266	12.3987		3.741	6.446
	0.5491	36		1.495	1005.21			0.6752	41.04		6.171	276.828			0.2265	12.402		3.745	6.447
	0.5485	34		1.497	1015.98			0.6751	41.26		6.179	275.589			0.2262	12.3947		3.75	6.447
	0.548	31		1.499	1025.39			0.675	41.47		6.187	274.35			0.2261	12.37		3.755	6.446
	0.5474	30		1.501	1033.18			0.6749	41.69		6.195	273.128			0.226	12.3773		3.76	6.446
	0.5468	27		1.502	1039.17			0.6748	41.87		6.203	271.941			0.2258	12.3533		3.765	6.446
	0.5461	25		1.504	1043.22			0.6748	42.07		6.211	270.807			0.2257	12.342		3.769	6.447
	0.5456	23		1.506	1045.24			0.6747	42.28		6.219	269.745			0.2255	12.3347		3.774	6.448
	0.545	20		1.508	1045.21			0.6746	42.49		6.226	268.773			0.2254	12.3167		3.779	6.451
	0.5445	18		1.51	1043.17			0.6745	42.73		6.234	267.91			0.2252	12.2927		3.784	6.454
	0.5439	16		1.512	1039.19			0.6745	42.9		6.242	267.174			0.225	12.2813		3.788	6.459
	0.5433	14		1.514	1033.42			0.6744	43.1		6.25	266.582			0.2248	12.262		3.793	6.466
	0.5427	12		1.516	1026.04			0.6743	43.27		6.258	266.151			0.2247	12.3007		3.798	6.475
	0.5421	12		1.518	1017.28			0.6742	43.44		6.266	265.894			0.2246	12.3267		3.803	6.486
	0.5417	10		1.519	1007.43			0.6741	43.63		6.274	265.824			0.2244	12.3607		3.807	6.499
	0.541	8		1.521	996.771			0.674	43.81		6.282	265.953			0.2242	12.3827		3.812	6.515
	0.5404	8		1.523	985.633			0.6739	44.04		6.29	266.288			0.2241	12.414		3.817	6.533
	0.5398	7		1.525	974.354			0.6738	44.27		6.298	266.836			0.224	12.4547		3.822	6.554
	0.5393	6		1.527	963.269			0.6738	44.5		6.305	267.6			0.2238	12.4667		3.826	6.577
	0.539	7		1.529	952.706			0.6737	44.72		6.313	268.579			0.2236	12.4947		3.831	6.604
	0.5382	7		1.531	942.967			0.6736	44.92		6.321	269.771			0.2234	12.5187		3.836	6.633
	0.5375	6		1.533	934.317			0.6734	45.15		6.329	271.17			0.2233	12.51		3.841	6.665
	0.537	6		1.535	926.973			0.6734	45.37		6.337	272.769			0.2231	12.5193		3.846	6.699
	0.5365	6		1.537	921.091			0.6732	45.64		6.345	274.555			0.223	12.508		3.85	6.736
	0.5358	6		1.538	916.762			0.6732	45.9		6.353	276.516			0.2228	12.496		3.855	6.775
	0.5352	8		1.54	914.008			0.6731	46.17		6.361	278.634			0.2226	12.4867		3.86	6.815
	0.5346	8		1.542	912.783			0.673	46.43		6.369	280.893			0.2224	12.458		3.865	6.858
	0.5341	9		1.544	912.977			0.673	46.64		6.377	283.271			0.2222	12.4453		3.869	6.902
	0.5335	11		1.546	914.426			0.6728	46.85		6.384	285.748			0.2221	12.3993		3.874	6.948
	0.5329	11		1.548	916.921			0.6727	47.05		6.392	288.301			0.2219	12.4007		3.879	6.994
	0.5323	12		1.55	920.223			0.6725	47.29		6.4	290.906			0.2218	12.3893		3.884	7.04
	0.5317	15		1.552	924.08			0.6725	47.56		6.408	293.538			0.2216	12.3733		3.888	7.087
	0.5312	16		1.554	928.235			0.6724	47.84		6.416	296.174			0.2214	12.3493		3.893	7.134
	0.5306	18		1.555	932.44			0.6723	48.14		6.424	298.788			0.2213	12.3187		3.898	7.18
	0.53	21		1.557	936.469			0.6722	48.4		6.432	301.355			0.2211	12.318		3.903	7.225
	0.5294	22		1.559	940.123			0.6722	48.65		6.44	303.85			0.2209	12.338		3.907	7.268
	0.5288	24		1.561	943.241			0.672	48.87		6.448	306.252			0.2207	12.3747		3.912	7.31
	0.5283	27		1.563	945.701			0.6719	49.11		6.456	308.535			0.2206	12.372		3.917	7.349
	0.5278	28		1.565	947.422			0.6718	49.39		6.463	310.677			0.2204	12.3787		3.922	7.386
	0.5272	31		1.567	948.368			0.6717	49.67		6.471	312.658			0.2203	12.428		3.927	7.421
	0.5265	33		1.569	948.545			0.6717	49.95		6.479	314.457			0.2201	12.4767		3.931	7.451
	0.5258	35		1.571	948.001			0.6716	50.19		6.487	316.056			0.2199	12.5133		3.936	7.479
	0.5254	37		1.573	946.815			0.6716	50.42		6.495	317.436			0.2197	12.5207		3.941	7.502
	0.5246	41		1.574	945.102			0.6715	50.61		6.503	318.582			0.2196	12.5353		3.946	7.522
	0.5243	42		1.576	942.997			0.6714	50.81		6.511	319.479			0.2195	12.5493		3.95	7.537
	0.5237	44		1.578	940.653			0.6713	51.03		6.519	320.114			0.2193	12.5387		3.955	7.547
	0.523	47		1.58	938.235			0.6712	51.27		6.527	320.475			0.2191	12.5333		3.96	7.553
	0.5225	48		1.582	935.902			0.6711	51.54		6.535	320.552			0.219	12.5373		3.965	7.554
	0.5218	50		1.584	933.808			0.671	51.78		6.543	320.338			0.2188	12.508		3.969	7.55
	0.5214	52		1.586	932.086			0.6709	52.04		6.55	319.826			0.2186	12.4927		3.974	7.54
	0.5207	53		1.588	930.847			0.6708	52.29		6.558	319.01			0.2185	12.5067		3.979	7.526
	0.5202	54		1.59	930.166			0.6707	52.52		6.566	317.888			0.2183	12.5073		3.984	7.506
	0.5195	55		1.591	930.085			0.6706	52.75		6.574	316.459			0.2182	12.486		3.988	7.482
	0.519	55		1.593	930.605			0.6706	52.99		6.582	314.722			0.218	12.46		3.993	7.452
	0.5184	55		1.595	931.687			0.6705	53.25		6.59	312.68			0.2179	12.4107		3.998	7.417
	0.5178	55		1.597	933.257			0.6704	53.5		6.598	310.336			0.2178	12.404		4.003	7.377
	0.5173	54		1.599	935.204			0.6703	53.75		6.606	307.697			0.2175	12.42		4.008	7.333
	0.5167	54		1.601	937.391			0.6702	54		6.614	304.768			0.2174	12.4187		4.012	7.284
	0.516	53		1.603	939.66			0.6701	54.23		6.622	301.559			0.2172	12.3893		4.017	7.231
	0.5155	52		1.605	941.841			0.67	54.47		6.629	298.08			0.2171	12.3887		4.022	7.174
	0.5149	51		1.607	943.758			0.67	54.69		6.637	294.343			0.2169	12.3967		4.027	7.114
	0.5143	49		1.609	945.241			0.6699	54.95		6.645	290.361			0.2167	12.426		4.031	7.05
	0.5138	46		1.61	946.128			0.6698	55.2		6.653	286.148			0.2166	12.4707		4.036	6.983
	0.5132	44		1.612	946.279			0.6697	55.45		6.661	281.722			0.2164	12.5307		4.041	6.914
	0.5126	42		1.614	945.577			0.6696	55.7		6.669	277.099			0.2162	12.544		4.046	6.844
	0.512	39		1.616	943.937			0.6695	55.92		6.677	272.299			0.2161	12.5867		4.05	6.771
	0.5114	37		1.618	941.304			0.6694	56.17		6.685	267.341			0.2159	12.6033		4.055	6.698
	0.511	34		1.62	937.663			0.6693	56.4		6.693	262.245			0.2158	12.6113		4.06	6.625
	0.5104	31		1.622	933.036			0.6692	56.65		6.701	257.035			0.2156	12.596		4.065	6.552
	0.5098	30		1.624	927.481			0.6692	56.89		6.708	251.733			0.2154	12.616		4.07	6.48
	0.5092	27		1.626	921.097			0.669	57.12		6.716	246.363			0.2152	12.6073		4.074	6.409
	0.5085	25		1.627	914.018			0.669	57.38		6.724	240.948			0.2151	12.5847		4.079	6.34
	0.508	23		1.629	906.408			0.6689	57.6		6.732	235.514			0.215	12.5487		4.084	6.274
	0.5073	21		1.631	898.46			0.6688	57.84		6.74	230.085			0.2148	12.542		4.089	6.211
	0.5069	19		1.633	890.389			0.6687	58.03		6.748	224.686			0.2147	12.5447		4.093	6.151
	0.5062	19		1.635	882.422			0.6686	58.23		6.756	219.343			0.2145	12.5287		4.098	6.096
	0.5056	17		1.637	874.794			0.6685	58.45		6.764	214.079			0.2143	12.522		4.103	6.046
	0.5051	16		1.639	867.734			0.6685	58.65		6.772	208.919			0.2142	12.4847		4.108	6
	0.5044	16		1.641	861.46			0.6683	58.87		6.78	203.885			0.214	12.4727		4.112	5.96
	0.504	15		1.643	856.164			0.6683	59.08		6.787	199			0.2138	12.4667		4.117	5.925
	0.5034	16		1.645	852.005			0.6681	59.3		6.795	194.284			0.2136	12.472		4.122	5.897
	0.5027	17		1.646	849.101			0.6681	59.51		6.803	189.755			0.2135	12.486		4.127	5.874
	0.5022	17		1.648	847.525			0.668	59.72		6.811	185.43			0.2133	12.4773		4.131	5.858
	0.5016	18		1.65	847.298			0.6678	59.94		6.819	181.322			0.2132	12.4993		4.136	5.847
	0.5009	20		1.652	848.391			0.6677	60		6.827	177.444			0.213	12.514		4.141	5.843
	0.5004	21		1.654	850.727			0.6677	60		6.835	173.804			0.2129	12.5467		4.146	5.844
	0.4999	23		1.656	854.187			0.6676	60		6.843	170.405			0.2128	12.5887		4.151	5.85
	0.4993	24		1.658	858.617			0.6675	60		6.851	167.252			0.2126	12.6013		4.155	5.862
	0.4987	25		1.66	863.837			0.6674	60		6.859	164.341			0.2125	12.6213		4.16	5.878
	0.4982	28		1.662	869.651			0.6674	60		6.866	161.668			0.2123	12.6547		4.165	5.898
	0.4975	29		1.663	875.856			0.6672	60		6.874	159.226			0.2121	12.6573		4.17	5.922
	0.497	30		1.665	882.252			0.6671	60		6.882	157.003			0.212	12.64		4.174	5.949
	0.4965	32		1.667	888.651			0.6671	60		6.89	154.986			0.2118	12.6407		4.179	5.978
	0.4958	33		1.669	894.879			0.6669	60		6.898	153.16			0.2116	12.632		4.184	6.009
	0.4952	35		1.671	900.788			0.6669	60		6.906	151.506			0.2114	12.6233		4.189	6.041
	0.4946	36		1.673	906.255			0.6668	60		6.914	150.007			0.2113	12.594		4.193	6.074
	0.4939	37		1.675	911.184			0.6667	60		6.922	148.642			0.2112	12.5667		4.198	6.107
	0.4936	39		1.677	915.511			0.6666	60		6.93	147.392			0.211	12.5627		4.203	6.14
	0.4928	40		1.679	919.199			0.6665	60		6.938	146.236			0.2108	12.558		4.208	6.171
	0.4925	40		1.681	922.236			0.6664	60		6.945	145.155			0.2106	12.5207		4.212	6.201
	0.4917	41		1.682	924.637			0.6664	60		6.953	144.131			0.2105	12.5273		4.217	6.228
	0.4912	42		1.684	926.434			0.6662	60		6.961	143.145			0.2103	12.5073		4.222	6.253
	0.4905	42		1.686	927.677			0.6662	60		6.969	142.182			0.2101	12.5207		4.227	6.275
	0.4899	42		1.688	928.425			0.6661	60		6.977	141.227			0.21	12.518		4.232	6.294
	0.4896	42		1.69	928.744			0.666	60		6.985	140.267			0.2098	12.5387		4.236	6.308
	0.4889	41		1.692	928.699			0.6659	60		6.993	139.291			0.2097	12.5287		4.241	6.319
	0.4883	40		1.694	928.349			0.6658	60		7.001	138.29			0.2095	12.55		4.246	6.326
	0.4876	39		1.696	927.745			0.6657	60		7.009	137.256			0.2094	12.5913		4.251	6.328
	0.4871	38		1.698	926.921			0.6657	60		7.017	136.184			0.2093	12.6053		4.255	6.325
	0.4866	37		1.699	925.897			0.6655	60		7.025	135.071			0.2091	12.6307		4.26	6.318
	0.486	35		1.701	924.673			0.6655	60		7.032	133.912			0.2089	12.6527		4.265	6.306
	0.4854	33		1.703	923.23			0.6654	60		7.04	132.709			0.2088	12.6693		4.27	6.289
	0.4848	32		1.705	921.528			0.6653	60		7.048	131.462			0.2086	12.6627		4.274	6.268
	0.4842	30		1.707	919.512			0.6652	60		7.056	130.173			0.2084	12.6633		4.279	6.242
	0.4836	27		1.709	917.112			0.6651	60		7.064	128.846			0.2083	12.6467		4.284	6.212
	0.4831	25		1.711	914.247			0.665	60		7.072	127.483			0.2081	12.6733		4.289	6.177
	0.4825	23		1.713	910.833			0.6649	60		7.08	126.091			0.2079	12.6567		4.293	6.139
	0.4819	21		1.715	906.787			0.6648	60		7.088	124.675			0.2079	12.6507		4.298	6.097
	0.4814	19		1.716	902.031			0.6647	60		7.096	123.243			0.2077	12.6533		4.303	6.051
	0.4806	16		1.718	896.503			0.6647	60		7.104	121.799			0.2076	12.608		4.308	6.003
	0.4801	15		1.72	890.156			0.6646	60		7.111	120.352			0.2074	12.5713		4.313	5.952
	0.4794	13		1.722	882.972			0.6645	60		7.119	118.908			0.2072	12.57		4.317	5.899
	0.479	11		1.724	874.96			0.6644	60		7.127	117.473			0.207	12.5553		4.322	5.845
	0.4784	10		1.726	866.164			0.6643	60		7.135	116.054			0.2069	12.5667		4.327	5.79
	0.4778	9		1.728	856.667			0.6642	60		7.143	114.656			0.2067	12.572		4.332	5.735
	0.4772	7		1.73	846.591			0.6641	60		7.151	113.286			0.2065	12.576		4.336	5.68
	0.4765	7		1.732	836.1			0.664	60		7.159	111.949			0.2063	12.5773		4.341	5.626
	0.4762	6		1.734	825.398			0.664	60		7.167	110.647			0.2062	12.6033		4.346	5.573
	0.4755	6		1.735	814.727			0.6639	60		7.175	109.385			0.206	12.6287		4.351	5.524
	0.475	7		1.737	804.362			0.6637	60		7.183	108.166			0.2058	12.6467		4.355	5.477
	0.4743	8		1.739	794.601			0.6636	60		7.19	106.99			0.2057	12.6647		4.36	5.433
	0.4736	8		1.741	785.758			0.6636	60		7.198	105.858			0.2056	12.686		4.365	5.394
	0.4732	9		1.743	778.145			0.6635	60		7.206	104.771			0.2054	12.682		4.37	5.36
	0.4726	10		1.745	772.059			0.6634	60		7.214	103.728			0.2052	12.6927		4.374	5.332
	0.4721	12		1.747	767.763			0.6633	60		7.222	102.728			0.2051	12.674		4.379	5.309
	0.4714	14		1.749	765.468			0.6632	60		7.23	101.767			0.2049	12.6727		4.384	5.293
	0.4708	14		1.751	765.319			0.6631	60		7.238	100.845			0.2048	12.666		4.389	5.284
	0.4702	15		1.752	767.379			0.663	60		7.246	99.957			0.2046	12.6933		4.394	5.281
	0.4697	18		1.754	771.624			0.6629	60		7.254	99.101			0.2044	12.658		4.398	5.287
	0.4691	19		1.756	777.941			0.6629	60		7.262	98.272			0.2043	12.6607		4.403	5.299
	0.4686	22		1.758	786.135			0.6627	60		7.269	97.468			0.2041	12.6327		4.408	5.319
	0.468	25		1.76	795.934			0.6627	60		7.277	96.684			0.2039	12.6147		4.413	5.346
	0.4674	26		1.762	807.007			0.6626	60		7.285	95.918			0.2038	12.6207		4.417	5.381
	0.4668	29		1.764	818.982			0.6625	60		7.293	95.166			0.2036	12.6133		4.422	5.422
	0.4663	31		1.766	831.461			0.6624	60		7.301	94.425			0.2035	12.62		4.427	5.47
	0.4657	33		1.768	844.035			0.6623	60		7.309	93.693			0.2033	12.6067		4.432	5.524
	0.465	35		1.77	856.301			0.6622	60		7.317	92.967			0.2031	12.624		4.436	5.583
	0.4646	37		1.771	867.872			0.6621	60		7.325	92.245			0.203	12.666		4.441	5.648
	0.4639	39		1.773	878.391			0.662	60		7.333	91.527			0.2028	12.668		4.446	5.717
	0.4634	41		1.775	887.533			0.6619	60		7.341	90.811			0.2027	12.6753		4.451	5.79
	0.4628	42		1.777	895.021			0.6619	60		7.348	90.097			0.2025	12.6967		4.455	5.867
	0.4621	43		1.779	900.62			0.6618	60		7.356	89.385			0.2023	12.6953		4.46	5.946
	0.4616	44		1.781	904.151			0.6617	60		7.364	88.675			0.2021	12.7133		4.465	6.027
	0.461	44		1.783	905.487			0.6616	60		7.372	87.969			0.202	12.728		4.47	6.111
	0.4606	44		1.785	904.557			0.6614	60		7.38	87.267			0.2019	12.7253		4.475	6.195
	0.4599	45		1.787	901.352			0.6614	60		7.388	86.571			0.2017	12.7187		4.479	6.279
	0.4591	44		1.788	895.918			0.6613	60		7.396	85.882			0.2016	12.7087		4.484	6.364
	0.4588	43		1.79	888.363			0.6612	60		7.404	85.203			0.2014	12.718		4.489	6.448
	0.4582	43		1.792	878.856			0.6611	60		7.412	84.536			0.2013	12.7067		4.494	6.531
	0.4576	41		1.794	867.623			0.661	60		7.42	83.881			0.2011	12.7133		4.498	6.612
	0.4569	40		1.796	854.95			0.6609	60		7.427	83.242			0.201	12.7093		4.503	6.692
	0.4563	38		1.798	841.175			0.6608	60		7.435	82.62			0.2008	12.68		4.508	6.77
	0.4558	36		1.8	826.687			0.6607	60		7.443	82.017			0.2007	12.6747		4.513	6.844
	0.4552	34		1.802	811.918			0.6607	59.92		7.451	81.433			0.2005	12.6727		4.517	6.917
	0.4548	32		1.804	797.333			0.6606	59.73		7.459	80.872			0.2002	12.668		4.522	6.986
	0.4541	29		1.806	783.415			0.6605	59.51		7.467	80.333			0.2001	12.6673		4.527	7.051
	0.4535	27		1.807	770.649			0.6605	59.32		7.475	79.817			0.1999	12.692		4.532	7.113
	0.4529	26		1.809	759.503			0.6604	59.1		7.483	79.325			0.1997	12.7087		4.537	7.171
	0.4524	23		1.811	750.399			0.6603	58.89		7.491	78.857			0.1995	12.7047		4.541	7.226
	0.4518	21		1.813	743.693			0.6602	58.66		7.499	78.412			0.1995	12.7227		4.546	7.276
	0.4511	20		1.815	739.646			0.6601	58.4		7.507	77.991			0.1992	12.746		4.551	7.322
	0.4506	18		1.817	738.41			0.66	58.16		7.514	77.591			0.1991	12.7573		4.556	7.364
	0.45	18		1.819	740.013			0.6599	57.87		7.522	77.213			0.199	12.746		4.56	7.401
	0.4493	18		1.821	744.362			0.6598	57.6		7.53	76.855			0.1988	12.7487		4.565	7.434
	0.4489	17		1.823	751.247			0.6598	57.31		7.538	76.516			0.1986	12.758		4.57	7.463
	0.4483	18		1.824	760.358			0.6597	57.03		7.546	76.193			0.1985	12.7667		4.575	7.487
	0.4476	19		1.826	771.314			0.6596	56.76		7.554	75.886			0.1983	12.7673		4.579	7.507
	0.4472	20		1.828	783.682			0.6595	56.48		7.562	75.592			0.1981	12.7393		4.584	7.522
	0.4466	21		1.83	797.007			0.6594	56.19		7.57	75.309			0.198	12.7153		4.589	7.533
	0.4459	22		1.832	810.831			0.6593	55.85		7.578	75.036			0.1978	12.7233		4.594	7.54
	0.4454	23		1.834	824.712			0.6592	55.52		7.586	74.77			0.1977	12.7127		4.598	7.542
	0.4448	25		1.836	838.241			0.6591	55.18		7.593	74.51			0.1975	12.7273		4.603	7.54
	0.4442	27		1.838	851.049			0.6591	54.87		7.601	74.255			0.1974	12.7153		4.608	7.533
	0.4436	28		1.84	862.818			0.659	54.59		7.609	74.003			0.1972	12.708		4.613	7.523
	0.4431	31		1.842	873.279			0.6589	54.29		7.617	73.752			0.1971	12.7347		4.618	7.508
	0.4424	31		1.843	882.223			0.6588	53.96		7.625	73.501			0.1969	12.7447		4.622	7.489
	0.4419	33		1.845	889.491			0.6586	53.6		7.633	73.249			0.1967	12.7433		4.627	7.467
	0.4414	34		1.847	894.983			0.6586	53.25		7.641	72.995			0.1965	12.7687		4.632	7.44
	0.4408	34		1.849	898.651			0.6585	52.89		7.649	72.738			0.1965	12.7567		4.637	7.41
	0.4401	35		1.851	900.497			0.6584	52.53		7.657	72.478			0.1963	12.7627		4.641	7.376
	0.4395	36		1.853	900.571			0.6583	52.21		7.665	72.214			0.1961	12.7813		4.646	7.338
	0.4391	35		1.855	898.966			0.6582	51.87		7.672	71.945			0.196	12.7833		4.651	7.297
	0.4385	35		1.857	895.817			0.6581	51.56		7.68	71.672			0.1958	12.802		4.656	7.252
	0.4379	36		1.859	891.289			0.658	51.19		7.688	71.395			0.1957	12.7913		4.66	7.204
	0.4372	35		1.86	885.58			0.6578	50.76		7.696	71.113			0.1955	12.7707		4.665	7.152
	0.4366	33		1.862	878.907			0.6578	50.31		7.704	70.826			0.1954	12.7693		4.67	7.097
	0.436	33		1.864	871.504			0.6577	49.85		7.712	70.536			0.1953	12.7727		4.675	7.039
	0.4356	31		1.866	863.613			0.6576	49.45		7.72	70.241			0.1951	12.7687		4.679	6.978
	0.435	30		1.868	855.475			0.6575	49.05		7.728	69.942			0.1949	12.7747		4.684	6.915
	0.4344	29		1.87	847.322			0.6574	48.69		7.736	69.64			0.1947	12.764		4.689	6.848
	0.4338	26		1.872	839.37			0.6573	48.32		7.744	69.334			0.1946	12.752		4.694	6.779
	0.4331	24		1.874	831.81			0.6573	47.94		7.751	69.026			0.1944	12.7513		4.699	6.707
	0.4326	23		1.876	824.802			0.6571	47.55		7.759	68.716			0.1943	12.76		4.703	6.633
	0.4319	21		1.878	818.47			0.657	47.14		7.767	68.403			0.194	12.764		4.708	6.557
	0.4315	18		1.879	812.895			0.657	46.75		7.775	68.089			0.1939	12.7973		4.713	6.48
	0.4309	17		1.881	808.119			0.6569	46.36		7.783	67.773			0.1938	12.784		4.718	6.4
	0.4302	14		1.883	804.143			0.6568	46.01		7.791	67.456			0.1936	12.7873		4.722	6.319
	0.4297	12		1.885	800.928			0.6567	45.67		7.799	67.138			0.1935	12.8033		4.727	6.238
	0.4291	12		1.887	798.402			0.6566	45.29		7.807	66.82			0.1933	12.8193		4.732	6.155
	0.4285	10		1.889	796.467			0.6566	44.86		7.815	66.502			0.1932	12.844		4.737	6.072
	0.4279	9		1.891	795.008			0.6564	44.42		7.823	66.183			0.193	12.8493		4.741	5.989
	0.4273	8		1.893	793.897			0.6564	44.02		7.83	65.864			0.1929	12.8447		4.746	5.906
	0.4268	7		1.895	793.006			0.6563	43.61		7.838	65.545			0.1927	12.8187		4.751	5.825
	0.4262	7		1.896	792.213			0.6562	43.23		7.846	65.227			0.1926	12.8013		4.756	5.744
	0.4257	8		1.898	791.409			0.6561	42.88		7.854	64.908			0.1925	12.8093		4.76	5.665
	0.4251	9		1.9	790.5			0.6561	42.54		7.862	64.59			0.1923	12.802		4.765	5.589
	0.4245	10		1.902	789.421			0.656	42.22		7.87	64.272			0.1922	12.7887		4.77	5.516
	0.424	11		1.904	788.127			0.6559	41.86		7.878	63.954			0.1919	12.7853		4.775	5.446
	0.4233	12		1.906	786.603			0.6558	41.48		7.886	63.636			0.1918	12.78		4.78	5.381
	0.4228	14		1.908	784.862			0.6556	41.07		7.894	63.317			0.1916	12.7873		4.784	5.32
	0.4222	16		1.91	782.94			0.6556	40.65		7.902	62.998			0.1915	12.79		4.789	5.264
	0.4216	17		1.912	780.899			0.6555	40.26		7.909	62.678			0.1913	12.7907		4.794	5.215
	0.4211	20		1.914	778.819			0.6554	39.88		7.917	62.358			0.1912	12.7927		4.799	5.171
	0.4204	22		1.915	776.794			0.6553	39.54		7.925	62.036			0.1911	12.8033		4.803	5.135
	0.4199	24		1.917	774.928			0.6552	39.15		7.933	61.712			0.1909	12.8367		4.808	5.107
	0.4192	26		1.919	773.325			0.6551	38.74		7.941	61.387			0.1908	12.8347		4.813	5.086
	0.4186	29		1.921	772.087			0.655	38.34		7.949	61.059			0.1906	12.842		4.818	5.073
	0.4181	30		1.923	771.302			0.6549	37.93		7.957	60.729			0.1905	12.864		4.822	5.069
	0.4175	32		1.925	771.044			0.6548	37.52		7.965	60.396			0.1903	12.8507		4.827	5.074
	0.417	34		1.927	771.364			0.6547	37.09		7.973	60.06			0.1902	12.8567		4.832	5.087
	0.4163	35		1.929	772.285			0.6547	36.7		7.981	59.722			0.19	12.8393		4.837	5.109
	0.4157	37		1.931	773.804			0.6546	36.32		7.988	59.38			0.1899	12.83		4.841	5.139
	0.4151	37		1.932	775.887			0.6545	35.95		7.996	59.034			0.1897	12.8387		4.846	5.177
	0.4146	38		1.934	778.472			0.6544	35.59		8.004	58.686			0.1895	12.8313		4.851	5.223
	0.414	39		1.936	781.471			0.6543	35.22		8.012	58.334			0.1893	12.8447		4.856	5.276
	0.4134	38		1.938	784.773			0.6542	34.88		8.02	57.98			0.1892	12.8253		4.861	5.336
	0.4129	37		1.94	788.242			0.6542	34.54		8.028	57.623			0.1889	12.8333		4.865	5.402
	0.4123	37		1.942	791.746			0.6541	34.22		8.036	57.265			0.1888	12.8387		4.87	5.473
	0.4117	35		1.944	795.152			0.6539	33.91		8.044	56.905			0.1886	12.848		4.875	5.549
	0.4112	34		1.946	798.308			0.6539	33.57		8.052	56.545			0.1885	12.868		4.88	5.628
	0.4105	32		1.948	801.078			0.6538	33.19		8.06	56.185			0.1884	12.8793		4.884	5.711
	0.4099	30		1.95	803.337			0.6537	32.77		8.068	55.827			0.1882	12.8867		4.889	5.795
	0.4094	29		1.951	804.975			0.6536	32.39		8.075	55.471			0.188	12.8947		4.894	5.882
	0.4088	27		1.953	805.906			0.6535	32.03		8.083	55.12			0.1879	12.8827		4.899	5.968
	0.4083	25		1.955	806.064			0.6535	31.67		8.091	54.773			0.1878	12.864		4.903	6.055
	0.4077	24		1.957	805.409			0.6534	31.3		8.099	54.432			0.1876	12.868		4.908	6.141
	0.407	22		1.959	803.929			0.6533	30.94		8.107	54.101			0.1874	12.8987		4.913	6.225
	0.4065	20		1.961	801.638			0.6531	30.59		8.115	53.78			0.1872	12.8953		4.918	6.307
	0.4058	20		1.963	798.578			0.6531	30.2		8.123	53.47			0.1871	12.884		4.922	6.385
	0.4053	19		1.965	794.817			0.653	29.84		8.131	53.173			0.1869	12.8873		4.927	6.46
	0.4047	19		1.967	790.444			0.6529	29.46		8.139	52.889			0.1867	12.912		4.932	6.531
	0.4042	20		1.968	785.573			0.6528	29.1		8.147	52.621			0.1866	12.8833		4.937	6.597
	0.4036	21		1.97	780.332			0.6527	28.77		8.154	52.368			0.1864	12.8733		4.942	6.658
	0.403	22		1.972	774.863			0.6527	28.42		8.162	52.133			0.1863	12.8667		4.946	6.713
	0.4025	24		1.974	769.318			0.6524	28.12		8.17	51.914			0.1861	12.8533		4.951	6.761
	0.4019	25		1.976	763.848			0.6524	27.78		8.178	51.713			0.186	12.866		4.956	6.803
	0.4013	26		1.978	758.605			0.6523	27.43		8.186	51.53			0.1857	12.8713		4.961	6.838
	0.4007	27		1.98	753.728			0.6522	27.08		8.194	51.363			0.1856	12.8807		4.965	6.865
	0.4002	29		1.982	749.345			0.6521	26.72		8.202	51.213			0.1854	12.912		4.97	6.885
	0.3996	30		1.984	745.561			0.6521	26.4		8.21	51.079			0.1853	12.9		4.975	6.897
	0.399	31		1.986	742.459			0.652	26.09		8.218	50.959			0.1851	12.928		4.98	6.901
	0.3985	32		1.987	740.094			0.6519	25.83		8.226	50.852			0.185	12.92		4.984	6.897
	0.3979	31		1.989	738.491			0.6518	25.57		8.233	50.755			0.1849	12.9233		4.989	6.884
	0.3972	32		1.991	737.648			0.6518	25.29		8.241	50.668			0.1846	12.9153		4.994	6.863
	0.3967	32		1.993	737.532			0.6516	25		8.249	50.587			0.1845	12.8853		4.999	6.835
	0.3961	31		1.995	738.086			0.6515	24.69		8.257	50.511			0.1843	12.91		5.003	6.798
	0.3954	30		1.997	739.231			0.6514	24.39		8.265	50.436			0.1842	12.898		5.008	6.753
	0.3949	29		1.999	740.871			0.6514	24.07		8.273	50.361			0.184	12.89		5.013	6.7
	0.3942	27		2.001	742.9			0.6513	23.8		8.281	50.283			0.1839	12.884		5.018	6.639
	0.3938	26		2.003	745.202			0.6511	23.53		8.289	50.199			0.1837	12.902		5.023	6.572
	0.3932	25		2.004	747.662			0.651	23.25		8.297	50.108			0.1836	12.9313		5.027	6.498
	0.3925	23		2.006	750.169			0.651	22.97		8.305	50.007			0.1834	12.9193		5.032	6.417
	0.392	22		2.008	752.618			0.6509	22.65		8.312	49.894			0.1832	12.8967		5.037	6.331
	0.3913	20		2.01	754.916			0.6508	22.37		8.32	49.767			0.1831	12.924		5.042	6.239
	0.3907	17		2.012	756.981			0.6507	22.1		8.328	49.625			0.1829	12.9313		5.046	6.143
	0.3903	15		2.014	758.749			0.6507	21.84		8.336	49.468			0.1827	12.9327		5.051	6.043
	0.3896	14		2.016	760.168			0.6506	21.61		8.344	49.294			0.1825	12.9333		5.056	5.94
	0.3891	11		2.018	761.202			0.6504	21.39		8.352	49.103			0.1824	12.9313		5.061	5.835
	0.3884	11		2.02	761.83			0.6503	21.17		8.36	48.895			0.1823	12.9587		5.065	5.728
	0.388	9		2.022	762.045			0.6503	20.91		8.368	48.671			0.1821	12.9327		5.07	5.622
	0.3874	8		2.023	761.849			0.6501	20.67		8.376	48.431			0.1819	12.904		5.075	5.517
	0.3867	8		2.025	761.255			0.6501	20.4		8.384	48.177			0.1818	12.9027		5.08	5.413
	0.3862	8		2.027	760.282			0.65	20.12		8.391	47.911			0.1816	12.9013		5.085	5.314
	0.3855	9		2.029	758.955			0.6499	19.89		8.399	47.634			0.1815	12.9147		5.089	5.219
	0.385	10		2.031	757.3			0.6499	19.68		8.407	47.348			0.1813	12.9153		5.094	5.13
	0.3844	11		2.033	755.345			0.6497	19.51		8.415	47.057			0.1812	12.9133		5.099	5.048
	0.3839	13		2.035	753.118			0.6497	19.29		8.423	46.762			0.181	12.9227		5.104	4.975
	0.3834	15		2.037	750.641			0.6496	19.08		8.431	46.468			0.1808	12.962		5.108	4.912
	0.3826	16		2.039	747.939			0.6495	18.88		8.439	46.176			0.1807	12.954		5.113	4.86
	0.3821	18		2.04	745.03			0.6494	18.69		8.447	45.891			0.1805	12.9553		5.118	4.82
	0.3815	21		2.042	741.931			0.6493	18.53		8.455	45.615			0.1804	12.976		5.123	4.793
	0.3809	22		2.044	738.659			0.6493	18.35		8.463	45.351			0.1802	12.998		5.127	4.779
	0.3805	25		2.046	735.231			0.6492	18.2		8.47	45.102			0.18	12.988		5.132	4.779
	0.3797	27		2.048	731.664			0.6491	18.05		8.478	44.87			0.1799	12.9733		5.137	4.793
	0.3793	29		2.05	727.983			0.649	17.91		8.486	44.658			0.1797	12.984		5.142	4.82
	0.3786	30		2.052	724.217			0.6489	17.76		8.494	44.467			0.1797	12.9627		5.146	4.86
	0.3779	32		2.054	720.404			0.6488	17.57		8.502	44.299			0.1795	12.95		5.151	4.914
	0.3775	32		2.056	716.594			0.6487	17.39		8.51	44.154			0.1794	12.95		5.156	4.979
	0.3768	33		2.058	712.848			0.6487	17.21		8.518	44.033			0.1792	12.934		5.161	5.054
	0.3764	33		2.059	709.237			0.6486	17.05		8.526	43.935			0.1791	12.9333		5.166	5.139
	0.3756	33		2.061	705.846			0.6485	16.89		8.534	43.861			0.179	12.9127		5.17	5.233
	0.375	33		2.063	702.772			0.6483	16.74		8.542	43.808			0.1787	12.9133		5.175	5.334
	0.3744	32		2.065	700.121			0.6483	16.59		8.55	43.775			0.1787	12.9187		5.18	5.44
	0.3738	31		2.067	698			0.6482	16.42		8.557	43.76			0.1784	12.9253		5.185	5.551
	0.3734	30		2.069	696.518			0.6481	16.27		8.565	43.761			0.1783	12.9533		5.189	5.664
	0.3728	28		2.071	695.781			0.648	16.12		8.573	43.774			0.178	13		5.194	5.78
	0.3723	26		2.073	695.881			0.6479	16		8.581	43.797			0.1779	13.0193		5.199	5.896
	0.3716	25		2.075	696.894			0.6479	15.86		8.589	43.827			0.1777	13.0413		5.204	6.011
	0.3711	23		2.076	698.869			0.6478	15.73		8.597	43.86			0.1776	13.02		5.208	6.125
	0.3704	23		2.078	701.83			0.6476	15.61		8.605	43.893			0.1774	13.012		5.213	6.236
	0.3699	21		2.08	705.763			0.6476	15.47		8.613	43.924			0.1773	12.984		5.218	6.343
	0.3694	21		2.082	710.619			0.6475	15.36		8.621	43.95			0.1772	12.9707		5.223	6.446
	0.3687	22		2.084	716.311			0.6474	15.23		8.629	43.968			0.177	12.9573		5.227	6.543
	0.3681	22		2.086	722.716			0.6473	15.09		8.636	43.975			0.1769	12.95		5.232	6.635
	0.3676	23		2.088	729.677			0.6472	14.97		8.644	43.97			0.1766	12.946		5.237	6.719
	0.3669	25		2.09	737.007			0.6471	14.84		8.652	43.951			0.1765	12.946		5.242	6.797
	0.3665	25		2.092	744.495			0.6469	14.76		8.66	43.916			0.1764	12.93		5.247	6.866
	0.3659	26		2.094	751.915			0.6469	14.64		8.668	43.866			0.1763	12.948		5.251	6.927
	0.3653	27		2.095	759.028			0.6468	14.54		8.676	43.799			0.1762	12.9533		5.256	6.979
	0.3647	28		2.097	765.595			0.6467	14.43		8.684	43.716			0.1759	12.9747		5.261	7.022
	0.3641	29		2.099	771.379			0.6466	14.33		8.692	43.618			0.1758	13.0013		5.266	7.056
	0.3636	29		2.101	776.152			0.6466	14.24		8.7	43.504			0.1756	13.034		5.27	7.08
	0.363	29		2.103	779.707			0.6465	14.13		8.708	43.376			0.1755	13.0413		5.275	7.095
	0.3622	29		2.105	781.856			0.6464	14.06		8.715	43.236			0.1752	13.034		5.28	7.1
	0.3618	28		2.107	782.44			0.6463	13.97		8.723	43.085			0.1752	13.05		5.285	7.094
	0.3612	27		2.109	781.333			0.6462	13.89		8.731	42.926			0.1749	13.0567		5.289	7.079
	0.3605	27		2.111	778.445			0.6461	13.81		8.739	42.761			0.1748	13.024		5.294	7.054
	0.36	25		2.112	773.727			0.646	13.7		8.747	42.593			0.1746	12.9953		5.299	7.02
	0.3596	23		2.114	767.177			0.6459	13.64		8.755	42.423			0.1745	12.9807		5.304	6.976
	0.3589	22		2.116	758.839			0.6459	13.57		8.763	42.254			0.1744	12.964		5.308	6.923
	0.3582	20		2.118	748.808			0.6458	13.51		8.771	42.089			0.1742	12.95		5.313	6.861
	0.3576	18		2.12	737.235			0.6457	13.45		8.779	41.93			0.1741	12.934		5.318	6.79
	0.357	16		2.122	724.322			0.6455	13.4		8.787	41.779			0.1739	12.9647		5.323	6.712
	0.3564	14		2.124	710.336			0.6455	13.36		8.794	41.637			0.1738	13.01		5.328	6.625
	0.3558	12		2.126	695.597			0.6454	13.29		8.802	41.507			0.1735	13.0433		5.332	6.532
	0.3552	11		2.128	680.48			0.6453	13.25		8.81	41.388			0.1734	13.0593		5.337	6.432
	0.3547	9		2.13	665.411			0.6452	13.2		8.818	41.283			0.1732	13.0773		5.342	6.326
	0.3541	9		2.131	650.859			0.6451	13.16		8.826	41.19			0.1731	13.0913		5.347	6.215
	0.3534	9		2.133	637.323			0.645	13.12		8.834	41.111			0.1728	13.0807		5.351	6.1
	0.3528	9		2.135	625.31			0.645	13.08		8.842	41.044			0.1727	13.0687		5.356	5.981
	0.3523	10		2.137	615.311			0.6448	13.05		8.85	40.989			0.1725	13.0427		5.361	5.859
	0.3518	12		2.139	607.769			0.6448	12.99		8.858	40.944			0.1724	13.014		5.366	5.736
	0.3512	13		2.141	603.049			0.6446	12.98		8.866	40.908			0.1721	13.01		5.37	5.612
	0.3505	16		2.143	601.399			0.6445	12.96		8.873	40.879			0.1721	12.9813		5.375	5.489
	0.35	17		2.145	602.935			0.6444	12.95		8.881	40.854			0.1718	12.9513		5.38	5.366
	0.3493	19		2.147	607.619			0.6445	12.94		8.889	40.833			0.1717	12.9567		5.385	5.247
	0.3489	21		2.148	615.267			0.6444	12.92		8.897	40.811			0.1716	12.9913		5.389	5.131
	0.3484	24		2.15	625.565			0.6443	12.94		8.905	40.787			0.1714	13.0367		5.394	5.021
	0.3477	25		2.152	638.096			0.6441	12.92		8.913	40.759			0.1714	13.0533		5.399	4.916
	0.3471	27		2.154	652.369			0.6441	12.93		8.921	40.725			0.1711	13.0533		5.404	4.819
	0.3463	29		2.156	667.855			0.6439	12.92		8.929	40.682			0.171	13.0813		5.409	4.73
	0.3459	29		2.158	684.016			0.6439	12.92		8.937	40.628			0.1708	13.092		5.413	4.65
	0.3452	30		2.16	700.326			0.6438	12.92		8.945	40.562			0.1707	13.084		5.418	4.581
	0.3448	30		2.162	716.291			0.6437	12.91		8.952	40.484			0.1705	13.0707		5.423	4.523
	0.3442	30		2.164	731.458			0.6436	12.93		8.96	40.391			0.1703	13.044		5.428	4.476
	0.3435	31		2.166	745.429			0.6435	12.94		8.968	40.283			0.1701	13.034		5.432	4.442
	0.343	30		2.167	757.862			0.6434	12.94		8.976	40.16			0.1701	13.0393		5.437	4.419
	0.3423	28		2.169	768.475			0.6434	12.95		8.984	40.021			0.1698	12.9913		5.442	4.409
	0.3419	27		2.171	777.047			0.6433	12.96		8.992	39.869			0.1697	12.9807		5.447	4.41
	0.3413	27		2.173	783.422			0.6432	13.01		9	39.702			0.1696	12.988		5.451	4.423
	0.3406	25		2.175	787.507			0.6431	13.02		9.008	39.522			0.1694	12.9927		5.456	4.446
	0.3401	24		2.177	789.271			0.643	13.07		9.016	39.33			0.1692	13.0393		5.461	4.479
	0.3394	24		2.179	788.745			0.6429	13.1		9.024	39.129			0.1691	13.084		5.466	4.521
	0.3389	24		2.181	786.026			0.6428	13.13		9.032	38.919			0.1689	13.0973		5.47	4.57
	0.3383	24		2.183	781.264			0.6427	13.15		9.039	38.703			0.1687	13.0993		5.475	4.625
	0.3377	25		2.184	774.678			0.6426	13.16		9.047	38.483			0.1686	13.1167		5.48	4.686
	0.3373	25		2.186	766.54			0.6426	13.2		9.055	38.261			0.1684	13.1067		5.485	4.751
	0.3366	27		2.188	757.172			0.6424	13.24		9.063	38.039			0.1683	13.1093		5.49	4.818
	0.336	28		2.19	746.947			0.6424	13.3		9.071	37.82			0.1681	13.0893		5.494	4.888
	0.3354	27		2.192	736.273			0.6423	13.35		9.079	37.604			0.1679	13.0687		5.499	4.957
	0.3348	28		2.194	725.59			0.6422	13.4		9.087	37.395			0.1679	13.038		5.504	5.027
	0.3343	28		2.196	715.352			0.642	13.47		9.095	37.194			0.1676	13.03		5.509	5.095
	0.3337	27		2.198	706.007			0.642	13.51		9.103	37.002			0.1675	13.0053		5.513	5.161
	0.3332	26		2.2	697.983			0.6419	13.58		9.111	36.82			0.1673	13.0007		5.518	5.225
	0.3325	25		2.202	691.66			0.6418	13.62		9.118	36.65			0.1671	13.0047		5.523	5.284
	0.3319	25		2.203	687.345			0.6417	13.69		9.126	36.492			0.167	13.0627		5.528	5.34
	0.3314	23		2.205	685.259			0.6417	13.76		9.134	36.347			0.1668	13.09		5.532	5.391
	0.3308	21		2.207	685.513			0.6416	13.82		9.142	36.214			0.1666	13.132		5.537	5.437
	0.3303	20		2.209	688.104			0.6415	13.9		9.15	36.093			0.1665	13.1467		5.542	5.477
	0.3296	17		2.211	692.915			0.6414	13.97		9.158	35.983			0.1662	13.1647		5.547	5.512
	0.3291	16		2.213	699.726			0.6413	14.04		9.166	35.884			0.1661	13.1487		5.551	5.54
	0.3284	14		2.215	708.23			0.6412	14.1		9.174	35.795			0.166	13.15		5.556	5.563
	0.3279	12		2.217	718.055			0.6412	14.17		9.182	35.714			0.1658	13.1087		5.561	5.58
	0.3274	11		2.219	728.787			0.6411	14.24		9.19	35.64			0.1657	13.064		5.566	5.59
	0.3268	10		2.22	739.995			0.641	14.3		9.197	35.572			0.1656	13.028		5.571	5.595
	0.3261	10		2.222	751.247			0.6409	14.38		9.205	35.509			0.1654	13.0147		5.575	5.593
	0.3255	10		2.224	762.133			0.6408	14.44		9.213	35.449			0.1652	13.0067		5.58	5.586
	0.3249	11		2.226	772.272			0.6407	14.52		9.221	35.391			0.1651	13.0173		5.585	5.574
	0.3246	12		2.228	781.325			0.6406	14.62		9.229	35.335			0.1648	13.0627		5.59	5.556
	0.3239	14		2.23	789.002			0.6405	14.71		9.237	35.279			0.1647	13.1013		5.594	5.534
	0.3232	16		2.232	795.066			0.6404	14.81		9.245	35.224			0.1645	13.144		5.599	5.507
	0.3226	18		2.234	799.337			0.6403	14.9		9.253	35.168			0.1644	13.162		5.604	5.477
	0.3221	19		2.236	801.691			0.6403	15.02		9.261	35.111			0.1641	13.1727		5.609	5.443
	0.3215	22		2.238	802.062			0.6401	15.11		9.269	35.055			0.164	13.1467		5.613	5.407
	0.3209	23		2.239	800.443			0.64	15.21		9.276	34.998			0.1639	13.1413		5.618	5.369
	0.3203	25		2.241	796.881			0.6399	15.31		9.284	34.942			0.1637	13.114		5.623	5.329
	0.3198	27		2.243	791.48			0.6398	15.41		9.292	34.888			0.1636	13.0567		5.628	5.289
	0.3192	28		2.245	784.393			0.6397	15.53		9.3	34.837			0.1635	13.038		5.633	5.249
	0.3186	28		2.247	775.825			0.6396	15.64		9.308	34.79			0.1634	13.0573		5.637	5.209
	0.318	29		2.249	766.022			0.6396	15.77		9.316	34.747			0.1632	13.0567		5.642	5.171
	0.3174	29		2.251	755.27			0.6395	15.88		9.324	34.711			0.163	13.0573		5.647	5.135
	0.3169	28		2.253	743.887			0.6394	15.99		9.332	34.683			0.1628	13.076		5.652	5.103
	0.3163	28		2.255	732.212			0.6392	16.09		9.34	34.664			0.1627	13.0993		5.656	5.073
	0.3157	27		2.256	720.596			0.6392	16.18		9.348	34.655			0.1626	13.1473		5.661	5.048
	0.3151	27		2.258	709.392			0.6391	16.31		9.355	34.657			0.1625	13.2033		5.666	5.028
	0.3145	26		2.26	698.936			0.639	16.44		9.363	34.672			0.1623	13.1913		5.671	5.013
	0.314	26		2.262	689.534			0.6389	16.6		9.371	34.699			0.1621	13.192		5.675	5.004
	0.3134	26		2.264	681.445			0.6389	16.74		9.379	34.739			0.1619	13.18		5.68	5.001
	0.3128	27		2.266	674.87			0.6388	16.86		9.387	34.791			0.1616	13.1427		5.685	5.004
	0.3122	27		2.268	669.938			0.6387	17		9.395	34.857			0.1616	13.124		5.69	5.013
	0.3116	27		2.27	666.695			0.6385	17.1		9.403	34.934			0.1613	13.1033		5.694	5.029
	0.311	27		2.272	665.11			0.6385	17.25		9.411	35.023			0.1612	13.06		5.699	5.052
	0.3104	27		2.274	665.072			0.6384	17.39		9.419	35.121			0.161	13.0433		5.704	5.08
	0.3099	27		2.275	666.4			0.6383	17.52		9.427	35.227			0.1609	13.066		5.709	5.114
	0.3093	27		2.277	668.859			0.6382	17.65		9.434	35.339			0.1606	13.1		5.714	5.154
	0.3087	26		2.279	672.176			0.6382	17.76		9.442	35.456			0.1605	13.1693		5.718	5.199
	0.3081	25		2.281	676.054			0.6381	17.89		9.45	35.575			0.1603	13.184		5.723	5.249
	0.3075	24		2.283	680.192			0.638	17.99		9.458	35.693			0.1602	13.184		5.728	5.302
	0.307	22		2.285	684.299			0.6379	18.11		9.466	35.809			0.16	13.1727		5.733	5.359
	0.3064	20		2.287	688.106			0.6378	18.24		9.474	35.92			0.1599	13.1833		5.737	5.419
	0.3058	19		2.289	691.379			0.6377	18.36		9.482	36.023			0.1598	13.1613		5.742	5.48
	0.3052	16		2.291	693.924			0.6376	18.49		9.49	36.117			0.1596	13.1493		5.747	5.544
	0.3046	14		2.292	695.594			0.6375	18.62		9.498	36.199			0.1595	13.1113		5.752	5.608
	0.3042	13		2.294	696.294			0.6375	18.77		9.506	36.268			0.1592	13.1033		5.756	5.672
	0.3035	11		2.296	695.981			0.6374	18.9		9.514	36.32			0.1591	13.0893		5.761	5.736
	0.303	10		2.298	694.663			0.6373	19.05		9.521	36.356			0.1589	13.084		5.766	5.799
	0.3024	11		2.3	692.405			0.6371	19.2		9.529	36.372			0.1588	13.1207		5.771	5.861
	0.3017	11		2.302	689.316			0.6371	19.36		9.537	36.37			0.1586	13.1633		5.775	5.92
	0.3012	12		2.304	685.553			0.637	19.53		9.545	36.347			0.1585	13.196		5.78	5.977
	0.3005	14		2.306	681.315			0.6369	19.68		9.553	36.303			0.1582	13.2093		5.785	6.031
	0.3	16		2.308	676.834			0.6368	19.86		9.561	36.239			0.1581	13.1987		5.79	6.082
	0.2995	17		2.31	672.363			0.6368	20.01		9.569	36.154			0.1579	13.1787		5.795	6.129
	0.2988	20		2.311	668.171			0.6367	20.15		9.577	36.048			0.1578	13.16		5.799	6.172
	0.2984	22		2.313	664.529			0.6365	20.31		9.585	35.923			0.1577	13.1467		5.804	6.211
	0.2976	23		2.315	661.693			0.6364	20.49		9.593	35.78			0.1575	13.126		5.809	6.246
	0.2971	25		2.317	659.895			0.6364	20.71		9.6	35.619			0.1573	13.1087		5.814	6.276
	0.2966	25		2.319	659.324			0.6362	20.91		9.608	35.443			0.1572	13.1047		5.818	6.301
	0.2959	24		2.321	660.118			0.6361	21.12		9.616	35.252			0.1571	13.114		5.823	6.321
	0.2955	26		2.323	662.354			0.6361	21.32		9.624	35.049			0.1568	13.1387		5.828	6.337
	0.2948	27		2.325	666.041			0.636	21.51		9.632	34.835			0.1567	13.1647		5.833	6.348
	0.2943	27		2.327	671.123			0.6359	21.69		9.64	34.612			0.1565	13.2		5.837	6.353
	0.2937	28		2.328	677.479			0.6358	21.85		9.648	34.384			0.1564	13.2087		5.842	6.355
	0.2931	28		2.33	684.933			0.6357	22.04		9.656	34.15			0.1562	13.2333		5.847	6.351
	0.2926	27		2.332	693.264			0.6356	22.22		9.664	33.914			0.1561	13.232		5.852	6.344
	0.2919	27		2.334	702.218			0.6355	22.41		9.672	33.677			0.1559	13.1873		5.856	6.331
	0.2913	27		2.336	711.524			0.6354	22.62		9.679	33.442			0.1557	13.1707		5.861	6.315
	0.2907	27		2.338	720.9			0.6354	22.81		9.687	33.209			0.1556	13.1467		5.866	6.295
	0.2901	28		2.34	730.072			0.6353	22.99		9.695	32.981			0.1554	13.132		5.871	6.272
	0.2897	27		2.342	738.778			0.6352	23.16		9.703	32.758			0.1553	13.1453		5.876	6.245
	0.289	27		2.344	746.78			0.635	23.36		9.711	32.542			0.1551	13.1753		5.88	6.216
	0.2885	27		2.346	753.865			0.635	23.57		9.719	32.333			0.1549	13.1773		5.885	6.184
	0.2879	26		2.347	759.856			0.6349	23.78		9.727	32.133			0.1547	13.1927		5.89	6.149
	0.2872	25		2.349	764.61			0.6348	24.02		9.735	31.941			0.1546	13.2067		5.895	6.113
	0.2868	24		2.351	768.024			0.6347	24.23		9.743	31.758			0.1544	13.2233		5.899	6.075
	0.2861	21		2.353	770.033			0.6347	24.45		9.751	31.585			0.1543	13.2373		5.904	6.036
	0.2855	19		2.355	770.61			0.6345	24.66		9.758	31.42			0.1541	13.2287		5.909	5.996
	0.285	18		2.357	769.769			0.6344	24.9		9.766	31.265			0.154	13.2093		5.914	5.956
	0.2844	16		2.359	767.559			0.6343	25.16		9.774	31.117			0.1538	13.1953		5.918	5.916
	0.2839	14		2.361	764.063			0.6343	25.4		9.782	30.978			0.1536	13.1667		5.923	5.876
	0.2832	13		2.363	759.398			0.6341	25.65		9.79	30.846			0.1535	13.176		5.928	5.836
	0.2827	12		2.364	753.705			0.6341	25.86		9.798	30.721			0.1533	13.1727		5.933	5.798
	0.2821	12		2.366	747.151			0.634	26.09		9.806	30.603			0.1532	13.182		5.937	5.76
	0.2817	12		2.368	739.921			0.634	26.31		9.814	30.491			0.153	13.2047		5.942	5.724
	0.2811	11		2.37	732.21			0.6338	26.52		9.822	30.384			0.1528	13.22		5.947	5.69
	0.2804	12		2.372	724.22			0.6336	26.73		9.83	30.283			0.1527	13.2527		5.952	5.657
	0.2798	14		2.374	716.15			0.6336	26.96		9.837	30.187			0.1525	13.254		5.957	5.627
	0.2793	16		2.376	708.191			0.6335	27.26		9.845	30.096			0.1523	13.2453		5.961	5.598
	0.2786	19		2.378	700.518			0.6334	27.55		9.853	30.01			0.1522	13.2127		5.966	5.572
	0.2781	21		2.38	693.28			0.6333	27.85		9.861	29.929			0.152	13.1907		5.971	5.547
	0.2775	23		2.382	686.6			0.6333	28.13		9.869	29.853			0.1518	13.1833		5.976	5.525
	0.2768	25		2.383	680.566			0.6332	28.39		9.877	29.783			0.1517	13.1833		5.98	5.505
	0.2763	26		2.385	675.229			0.6331	28.64		9.885	29.718			0.1515	13.198		5.985	5.488
	0.2757	26		2.387	670.602			0.6329	28.87		9.893	29.659			0.1514	13.2253		5.99	5.472
	0.2751	27		2.389	666.662			0.6329	29.14		9.901	29.607			0.1512	13.2087		5.995	5.458
	0.2746	27		2.391	663.353			0.6329	29.39		9.909	29.562			0.151	13.2333		5.999	5.446
	0.2739	27		2.393	660.592			0.6328	29.65		9.916	29.523			0.1508	13.2567		6.004	5.435
	0.2735	28		2.395	658.274			0.6327	29.89		9.924	29.492			0.1507	13.24		6.009	5.426
	0.2727	28		2.397	656.28			0.6326	30.11		9.932	29.469			0.1505	13.2167		6.014	5.419
	0.2723	27		2.399	654.489			0.6325	30.34		9.94	29.453			0.1503	13.1953		6.018	5.412
	0.2716	28		2.4	652.781			0.6325	30.55		9.948	29.445			0.1502	13.212		6.023	5.406
	0.2711	27		2.402	651.046			0.6323	30.79		9.956	29.445			0.1501	13.2033		6.028	5.401
	0.2705	27		2.404	649.194			0.6323	31.03		9.964	29.452			0.1498	13.196		6.033	5.396
	0.2699	26		2.406	647.153			0.6322	31.3		9.972	29.465			0.1497	13.212		6.038	5.392
	0.2694	25		2.408	644.884			0.6321	31.58		9.98	29.485			0.1494	13.242		6.042	5.388
	0.2688	23		2.41	642.372			0.6319	31.83		9.988	29.511			0.1494	13.244		6.047	5.384
	0.2681	22		2.412	639.637			0.6319	32.12		9.995	29.542			0.1492	13.2507		6.052	5.38
	0.2676	20		2.414	636.729			0.6318	32.35		10.003	29.576			0.1491	13.2553		6.057	5.376
	0.2669	18		2.416	633.727			0.6317	32.58		10.011	29.614			0.1489	13.254		6.061	5.372
	0.2665	16		2.417	630.738			0.6316	32.83		10.019	29.654			0.1488	13.2407		6.066	5.367
	0.2658	14		2.419	627.891			0.6315	33.11		10.027	29.695			0.1486	13.226		6.071	5.363
	0.2652	14		2.421	625.33			0.6314	33.4		10.035	29.737			0.1484	13.2287		6.076	5.358
	0.2647	13		2.423	623.21			0.6313	33.68		10.043	29.777			0.1483	13.23		6.08	5.353
	0.2641	13		2.425	621.681			0.6312	33.98		10.051	29.816			0.1481	13.218		6.085	5.347
	0.2635	14		2.427	620.893			0.6312	34.24		10.059	29.853			0.148	13.2153		6.09	5.342
	0.2628	15		2.429	620.972			0.6311	34.5		10.067	29.886			0.1478	13.2307		6.095	5.336
	0.2624	17		2.431	622.02			0.631	34.76		10.075	29.915			0.1477	13.262		6.099	5.331
	0.2618	19		2.433	624.102			0.6308	35.01		10.082	29.94			0.1475	13.2433		6.104	5.326
	0.2612	20		2.435	627.246			0.6308	35.28		10.09	29.961			0.1473	13.2487		6.109	5.321
	0.2606	22		2.436	631.437			0.6306	35.52		10.098	29.977			0.1472	13.2307		6.114	5.316
	0.26	24		2.438	636.614			0.6306	35.78		10.106	29.988			0.147	13.2327		6.119	5.312
	0.2594	25		2.44	642.676			0.6305	36.05		10.114	29.995			0.1469	13.2387		6.123	5.309
	0.259	25		2.442	649.487			0.6305	36.3		10.122	29.998			0.1467	13.2207		6.128	5.307
	0.2583	27		2.444	656.876			0.6304	36.55		10.13	29.998			0.1466	13.2373		6.133	5.306
	0.2577	27		2.446	664.652			0.6301	36.77		10.138	29.994			0.1464	13.2373		6.138	5.306
	0.2571	27		2.448	672.608			0.6301	37.03		10.146	29.988			0.1463	13.2333		6.142	5.307
	0.2565	27		2.45	680.529			0.6301	37.31		10.154	29.981			0.1461	13.2487		6.147	5.309
	0.2561	27		2.452	688.202			0.6299	37.59		10.161	29.974			0.146	13.2573		6.152	5.313
	0.2554	27		2.453	695.421			0.6299	37.84		10.169	29.967			0.1458	13.2707		6.157	5.319
	0.2549	27		2.455	701.995			0.6298	38.06		10.177	29.962			0.1456	13.2713		6.161	5.326
	0.2542	27		2.457	707.75			0.6298	38.27		10.185	29.959			0.1455	13.2573		6.166	5.334
	0.2536	25		2.459	712.537			0.6296	38.44		10.193	29.959			0.1453	13.258		6.171	5.344
	0.253	24		2.461	716.233			0.6295	38.65		10.201	29.963			0.1451	13.2567		6.176	5.356
	0.2525	23		2.463	718.745			0.6295	38.87		10.209	29.972			0.1449	13.2607		6.181	5.368
	0.252	21		2.465	720.009			0.6294	39.11		10.217	29.986			0.1447	13.28		6.185	5.382
	0.2513	20		2.467	719.996			0.6292	39.35		10.225	30.005			0.1446	13.2727		6.19	5.397
	0.2508	18		2.469	718.707			0.6292	39.57		10.233	30.03			0.1445	13.2693		6.195	5.413
	0.2502	16		2.471	716.177			0.6291	39.81		10.24	30.06			0.1443	13.2713		6.2	5.43
	0.2496	15		2.472	712.473			0.6291	40.03		10.248	30.096			0.1442	13.2767		6.204	5.447
	0.2491	14		2.474	707.693			0.6289	40.23		10.256	30.137			0.144	13.282		6.209	5.464
	0.2484	14		2.476	701.961			0.6288	40.42		10.264	30.181			0.1438	13.2667		6.214	5.482
	0.2478	15		2.478	695.431			0.6288	40.59		10.272	30.23			0.1437	13.2567		6.219	5.499
	0.2474	16		2.48	688.278			0.6287	40.79		10.28	30.281			0.1435	13.27		6.223	5.516
	0.2468	17		2.482	680.698			0.6286	40.96		10.288	30.333			0.1433	13.2853		6.228	5.532
	0.2461	19		2.484	672.898			0.6284	41.16		10.296	30.386			0.1432	13.2953		6.233	5.547
	0.2455	21		2.486	665.095			0.6284	41.34		10.304	30.438			0.143	13.3147		6.238	5.561
	0.2449	23		2.488	657.509			0.6283	41.52		10.312	30.488			0.1428	13.3307		6.242	5.573
	0.2443	24		2.489	650.356			0.6281	41.7		10.319	30.534			0.1427	13.2887		6.247	5.584
	0.2437	25		2.491	643.833			0.6281	41.86		10.327	30.575			0.1425	13.3107		6.252	5.592
	0.2432	26		2.493	638.12			0.628	42.05		10.335	30.611			0.1424	13.304		6.257	5.599
	0.2426	27		2.495	633.367			0.6278	42.22		10.343	30.639			0.1423	13.3087		6.262	5.603
	0.242	27		2.497	629.69			0.6278	42.38		10.351	30.659			0.1421	13.304		6.266	5.604
	0.2415	26		2.499	627.163			0.6277	42.53		10.359	30.671			0.1419	13.3127		6.271	5.603
	0.2408	27		2.501	625.819			0.6277	42.68		10.367	30.672			0.1418	13.32		6.276	5.598
	0.2403	26		2.503	625.647			0.6276	42.83		10.375	30.663			0.1416	13.3147		6.281	5.591
	0.2397	25		2.505	626.595			0.6274	42.96		10.383	30.643			0.1414	13.3073		6.285	5.581
	0.239	24		2.507	628.572			0.6273	43.11		10.391	30.611			0.1413	13.298		6.29	5.568
	0.2386	23		2.508	631.459			0.6273	43.23		10.398	30.569			0.1411	13.2873		6.295	5.552
	0.238	21		2.51	635.112			0.6271	43.38		10.406	30.515			0.1409	13.2947		6.3	5.533
	0.2374	20		2.512	639.37			0.6271	43.53		10.414	30.451			0.1407	13.2913		6.304	5.511
	0.2368	18		2.514	644.065			0.627	43.65		10.422	30.376			0.1406	13.2947		6.309	5.486
	0.2361	16		2.516	649.03			0.627	43.76		10.43	30.291			0.1404	13.3027		6.314	5.459
	0.2357	16		2.518	654.101			0.6268	43.84		10.438	30.197			0.1403	13.2967		6.319	5.429
	0.235	15		2.52	659.127			0.6267	43.94		10.446	30.095			0.1402	13.298		6.323	5.397
	0.2345	15		2.522	663.972			0.6267	44.03		10.454	29.986			0.14	13.3093		6.328	5.364
	0.2339	17		2.524	668.518			0.6266	44.13		10.462	29.87			0.1399	13.3073		6.333	5.328
	0.2332	18		2.525	672.669			0.6264	44.23		10.47	29.749			0.1397	13.3013		6.338	5.292
	0.2327	19		2.527	676.348			0.6264	44.32		10.477	29.624			0.1395	13.2853		6.343	5.254
	0.2322	21		2.529	679.501			0.6263	44.43		10.485	29.496			0.1393	13.2813		6.347	5.216
	0.2316	23		2.531	682.093			0.6261	44.52		10.493	29.366			0.1392	13.2947		6.352	5.178
	0.231	24		2.533	684.112			0.6261	44.59		10.501	29.235			0.139	13.2967		6.357	5.14
	0.2303	25		2.535	685.56			0.6259	44.65		10.509	29.104			0.1389	13.3093		6.362	5.103
	0.2299	25		2.537	686.457			0.6259	44.71		10.517	28.975			0.1386	13.3267		6.366	5.068
	0.2293	26		2.539	686.837			0.6258	44.78		10.525	28.847			0.1386	13.3333		6.371	5.034
	0.2288	26		2.541	686.742			0.6257	44.82		10.533	28.722			0.1384	13.3293		6.376	5.002
	0.2281	25		2.543	686.225			0.6256	44.87		10.541	28.601			0.1383	13.3073		6.381	4.973
	0.2275	25		2.544	685.344			0.6256	44.89		10.549	28.483			0.1381	13.2767		6.385	4.947
	0.227	24		2.546	684.158			0.6255	44.93		10.557	28.37			0.1379	13.2867		6.39	4.924
	0.2263	23		2.548	682.73			0.6253	44.97		10.564	28.262			0.1378	13.3127		6.395	4.905
	0.2259	22		2.55	681.12			0.6253	45		10.572	28.16			0.1376	13.34		6.4	4.891
	0.2253	21		2.552	679.383			0.6252	45.03		10.58	28.062			0.1375	13.3467		6.404	4.88
	0.2247	19		2.554	677.57			0.6252	45.05		10.588	27.971			0.1373	13.3467		6.409	4.874
	0.2241	18		2.556	675.725			0.625	45.08		10.596	27.885			0.1372	13.3533		6.414	4.873
	0.2234	17		2.558	673.886			0.6249	45.07		10.604	27.806			0.137	13.3307		6.419	4.876
	0.2229	16		2.56	672.083			0.6249	45.07		10.612	27.733			0.1369	13.3287		6.424	4.884
	0.2222	17		2.561	670.34			0.6247	45.08		10.62	27.666			0.1367	13.3067		6.428	4.897
	0.2216	18		2.563	668.672			0.6247	45.08		10.628	27.607			0.1366	13.3027		6.433	4.914
	0.2212	19		2.565	667.093			0.6245	45.09		10.636	27.554			0.1364	13.3213		6.438	4.935
	0.2206	20		2.567	665.609			0.6245	45.05		10.643	27.51			0.1362	13.3533		6.443	4.96
	0.22	22		2.569	664.224			0.6244	45.06		10.651	27.473			0.136	13.3667		6.447	4.988
	0.2194	23		2.571	662.941			0.6243	45.06		10.659	27.445			0.1359	13.3533		6.452	5.02
	0.2187	24		2.573	661.764			0.6242	45.02		10.667	27.427			0.1358	13.34		6.457	5.054
	0.2182	24		2.575	660.694			0.6242	44.97		10.675	27.418			0.1355	13.3333		6.462	5.09
	0.2177	24		2.577	659.736			0.6241	44.9		10.683	27.42			0.1355	13.3253		6.466	5.128
	0.2171	25		2.579	658.899			0.624	44.87		10.691	27.433			0.1353	13.3187		6.471	5.167
	0.2165	25		2.58	658.192			0.6239	44.82		10.699	27.458			0.1351	13.3247		6.476	5.207
	0.2158	23		2.582	657.629			0.6238	44.78		10.707	27.495			0.1349	13.3333		6.481	5.247
	0.2153	23		2.584	657.223			0.6236	44.73		10.715	27.544			0.1348	13.3467		6.485	5.286
	0.2147	22		2.586	656.991			0.6236	44.68		10.722	27.607			0.1347	13.34		6.49	5.325
	0.2143	21		2.588	656.95			0.6235	44.64		10.73	27.683			0.1345	13.36		6.495	5.361
	0.2137	19		2.59	657.117			0.6233	44.59		10.738	27.773			0.1343	13.3667		6.5	5.396
	0.213	18		2.592	657.506			0.6233	44.54		10.746	27.875			0.1341	13.3467		6.505	5.429
	0.2125	17		2.594	658.128			0.6231	44.46		10.754	27.99			0.1339	13.3333		6.509	5.459
	0.2118	17		2.596	658.987			0.6231	44.37		10.762	28.118			0.1339	13.3467		6.514	5.485
	0.2114	17		2.597	660.085			0.623	44.29		10.77	28.256			0.1338	13.3667		6.519	5.508
	0.2107	18		2.599	661.415			0.6229	44.19		10.778	28.405			0.1335	13.3733		6.524	5.528
	0.2101	20		2.601	662.962			0.6228	44.11		10.786	28.562			0.1334	13.3733		6.528	5.543
	0.2095	21		2.603	664.703			0.6228	44.01		10.794	28.726			0.1332	13.3667		6.533	5.554
	0.2089	22		2.605	666.608			0.6227	43.93		10.801	28.897			0.133	13.38		6.538	5.561
	0.2083	23		2.607	668.64			0.6225	43.86		10.809	29.07			0.1329	13.36		6.543	5.563
	0.2079	23		2.609	670.755			0.6225	43.79		10.817	29.246			0.1327	13.3733		6.547	5.561
	0.2073	24		2.611	672.903			0.6224	43.71		10.825	29.421			0.1325	13.34		6.552	5.554
	0.2067	24		2.613	675.031			0.6223	43.61		10.833	29.593			0.1324	13.3333		6.557	5.543
	0.2061	24		2.615	677.082			0.6222	43.52		10.841	29.76			0.1322	13.3533		6.562	5.527
	0.2055	23		2.616	679.001			0.6221	43.39		10.849	29.921			0.132	13.3667		6.566	5.507
	0.2049	22		2.618	680.731			0.6221	43.28		10.857	30.073			0.1319	13.3733		6.571	5.483
	0.2044	21		2.62	682.221			0.622	43.18		10.865	30.214			0.1317	13.3667		6.576	5.455
	0.2038	20		2.622	683.422			0.6219	43.05		10.873	30.342			0.1316	13.3533		6.581	5.424
	0.2033	19		2.624	684.291			0.6217	42.95		10.88	30.456			0.1314	13.3667		6.586	5.39
	0.2026	18		2.626	684.793			0.6217	42.83		10.888	30.555			0.1313	13.36		6.59	5.353
	0.2019	17		2.628	684.9			0.6216	42.73		10.896	30.637			0.1311	13.322		6.595	5.314
	0.2014	18		2.63	684.593			0.6215	42.63		10.904	30.702			0.131	13.34		6.6	5.274
	0.2009	19		2.632	683.863			0.6214	42.52		10.912	30.748			0.1308	13.3733		6.605	5.232
	0.2003	20		2.633	682.707			0.6214	42.43		10.92	30.777			0.1306	13.4067		6.609	5.19
	0.1997	21		2.635	681.135			0.6213	42.33		10.928	30.788			0.1305	13.3933		6.614	5.148
	0.1991	22		2.637	679.162			0.6212	42.24		10.936	30.782			0.1303	13.3867		6.619	5.107
	0.1984	23		2.639	676.814			0.6212	42.11		10.944	30.759			0.1301	13.3733		6.624	5.068
	0.198	23		2.641	674.121			0.6211	41.99		10.952	30.721			0.1299	13.3733		6.628	5.031
	0.1972	23		2.643	671.123			0.6209	41.9		10.959	30.669			0.1298	13.38		6.633	4.996
	0.1969	23		2.645	667.86			0.6209	41.78		10.967	30.606			0.1296	13.38		6.638	4.965
	0.1962	23		2.647	664.378			0.6208	41.67		10.975	30.532			0.1295	13.3733		6.643	4.939
	0.1956	22		2.649	660.727			0.6207	41.55		10.983	30.452			0.1294	13.4		6.647	4.917
	0.195	21		2.651	656.954			0.6206	41.45		10.991	30.366			0.1292	13.4067		6.652	4.901
	0.1944	20		2.652	653.109			0.6206	41.35		10.999	30.279			0.1291	13.3667		6.657	4.89
	0.1939	19		2.654	649.239			0.6204	41.25		11.007	30.192			0.1289	13.3467		6.662	4.886
	0.1934	18		2.656	645.389			0.6203	41.15		11.015	30.109			0.1287	13.3667		6.667	4.889
	0.1927	18		2.658	641.603			0.6202	41.01		11.023	30.032			0.1285	13.3867		6.671	4.898
	0.1921	19		2.66	637.92			0.6202	40.9		11.031	29.964			0.1284	13.3933		6.676	4.913
	0.1915	20		2.662	634.377			0.6201	40.77		11.039	29.908			0.1281	13.3667		6.681	4.936
	0.1911	21		2.664	631.005			0.62	40.66		11.046	29.866			0.128	13.3733		6.686	4.965
	0.1904	21		2.666	627.836			0.6198	40.55		11.054	29.84			0.1279	13.3867		6.69	5
	0.1898	23		2.668	624.895			0.6198	40.44		11.062	29.831			0.1277	13.4		6.695	5.042
	0.1893	23		2.669	622.209			0.6197	40.35		11.07	29.84			0.1276	13.3867		6.7	5.089
	0.1886	23		2.671	619.807			0.6196	40.24		11.078	29.869			0.1274	13.3933		6.705	5.141
	0.1881	23		2.673	617.711			0.6195	40.15		11.086	29.918			0.1273	13.3933		6.709	5.197
	0.1875	22		2.675	615.943			0.6194	40.03		11.094	29.986			0.127	13.4		6.714	5.257
	0.1868	21		2.677	614.53			0.6194	39.91		11.102	30.073			0.1269	13.42		6.719	5.32
	0.1864	20		2.679	613.495			0.6193	39.79		11.11	30.177			0.1268	13.4133		6.724	5.385
	0.1857	19		2.681	612.863			0.6192	39.69		11.118	30.297			0.1266	13.42		6.729	5.451
	0.1852	19		2.683	612.659			0.619	39.59		11.125	30.431			0.1264	13.4067		6.733	5.519
	0.1845	19		2.685	612.905			0.619	39.46		11.133	30.577			0.1263	13.4		6.738	5.586
	0.1841	19		2.687	613.62			0.6189	39.36		11.141	30.733			0.1261	13.3933		6.743	5.652
	0.1835	20		2.688	614.821			0.6187	39.25		11.149	30.895			0.126	13.4067		6.748	5.717
	0.1829	21		2.69	616.518			0.6187	39.15		11.157	31.061			0.1257	13.4133		6.752	5.78
	0.1823	21		2.692	618.713			0.6186	39.07		11.165	31.228			0.1256	13.42		6.757	5.84
	0.1817	22		2.694	621.398			0.6185	38.95		11.173	31.394			0.1255	13.4		6.762	5.896
	0.181	23		2.696	624.557			0.6184	38.87		11.181	31.555			0.1253	13.4067		6.767	5.949
	0.1807	22		2.698	628.159			0.6183	38.76		11.189	31.71			0.1252	13.42		6.771	5.996
	0.18	22		2.7	632.163			0.6183	38.67		11.197	31.857			0.125	13.3867		6.776	6.039
	0.1795	21		2.702	636.515			0.6182	38.6		11.204	31.992			0.1249	13.4		6.781	6.076
	0.1788	21		2.704	641.146			0.6181	38.51		11.212	32.115			0.1247	13.4067		6.786	6.107
	0.1783	20		2.705	645.978			0.618	38.44		11.22	32.224			0.1245	13.42		6.79	6.132
	0.1777	19		2.707	650.921			0.6179	38.35		11.228	32.319			0.1243	13.4067		6.795	6.15
	0.1769	20		2.709	655.877			0.6178	38.29		11.236	32.398			0.1241	13.4133		6.8	6.161
	0.1767	20		2.711	660.739			0.6177	38.19		11.244	32.462			0.124	13.42		6.805	6.166
	0.1759	20		2.713	665.398			0.6176	38.1		11.252	32.51			0.1238	13.4133		6.81	6.163
	0.1753	21		2.715	669.744			0.6175	38.02		11.26	32.544			0.1237	13.42		6.814	6.153
	0.1748	21		2.717	673.666			0.6173	37.93		11.268	32.564			0.1236	13.4333		6.819	6.135
	0.1742	21		2.719	677.058			0.6173	37.87		11.276	32.571			0.1235	13.4267		6.824	6.111
	0.1737	22		2.721	679.819			0.6172	37.81		11.283	32.566			0.1233	13.42		6.829	6.079
	0.1732	21		2.723	681.859			0.6171	37.77		11.291	32.552			0.1232	13.4133		6.833	6.04
	0.1724	21		2.724	683.099			0.6171	37.72		11.299	32.531			0.1229	13.42		6.838	5.995
	0.172	21		2.726	683.474			0.6169	37.66		11.307	32.503			0.1227	13.4067		6.843	5.943
	0.1713	20		2.728	682.935			0.6168	37.61		11.315	32.472			0.1225	13.4133		6.848	5.886
	0.1709	19		2.73	681.45			0.6167	37.53		11.323	32.44			0.1224	13.4467		6.852	5.822
	0.1702	20		2.732	679.008			0.6166	37.47		11.331	32.409			0.1222	13.4267		6.857	5.754
	0.1696	20		2.734	675.619			0.6166	37.4		11.339	32.381			0.1221	13.4333		6.862	5.681
	0.169	20		2.736	671.312			0.6165	37.37		11.347	32.358			0.122	13.4267		6.867	5.604
	0.1683	21		2.738	666.139			0.6164	37.34		11.355	32.342			0.1218	13.4067		6.871	5.524
	0.1679	21		2.74	660.176			0.6163	37.31		11.362	32.334			0.1217	13.4		6.876	5.441
	0.1672	21		2.741	653.518			0.6162	37.27		11.37	32.335			0.1215	13.4		6.881	5.357
	0.1668	21		2.743	646.282			0.6161	37.23		11.378	32.347			0.1213	13.4067		6.886	5.273
	0.1661	21		2.745	638.604			0.6161	37.21		11.386	32.37			0.1212	13.4267		6.891	5.188
	0.1656	20		2.747	630.635			0.6159	37.18		11.394	32.404			0.121	13.4467		6.895	5.105
	0.165	20		2.749	622.541			0.6158	37.16		11.402	32.449			0.1209	13.4267		6.9	5.025
	0.1643	19		2.751	614.497			0.6158	37.14		11.41	32.505			0.1208	13.4		6.905	4.947
	0.1637	19		2.753	606.68			0.6157	37.12		11.418	32.57			0.1207	13.42		6.91	4.875
	0.1632	20		2.755	599.268			0.6156	37.12		11.426	32.643			0.1205	13.44		6.914	4.808
	0.1627	21		2.757	592.429			0.6155	37.11		11.434	32.723			0.1203	13.42		6.919	4.748
	0.1621	21		2.759	586.318			0.6154	37.11		11.441	32.809			0.1201	13.44		6.924	4.696
	0.1615	22		2.76	581.067			0.6154	37.1		11.449	32.897			0.1199	13.4333		6.929	4.653
	0.1608	21		2.762	576.779			0.6152	37.09		11.457	32.987			0.1198	13.4267		6.933	4.619
	0.1602	21		2.764	573.524			0.6152	37.1		11.465	33.077			0.1196	13.44		6.938	4.596
	0.1598	21		2.766	571.337			0.6151	37.08		11.473	33.164			0.1194	13.44		6.943	4.583
	0.1592	20		2.768	570.211			0.615	37.1		11.481	33.246			0.1193	13.44		6.948	4.582
	0.1586	20		2.77	570.101			0.6149	37.12		11.489	33.323			0.1192	13.4467		6.952	4.592
	0.1579	20		2.772	570.93			0.6147	37.16		11.497	33.392			0.1191	13.4533		6.957	4.614
	0.1574	20		2.774	572.585			0.6147	37.19		11.505	33.453			0.119	13.4533		6.962	4.646
	0.1567	21		2.776	574.931			0.6146	37.2		11.513	33.504			0.1188	13.4733		6.967	4.689
	0.1562	21		2.777	577.817			0.6145	37.23		11.521	33.544			0.1186	13.4533		6.972	4.741
	0.1557	21		2.779	581.08			0.6144	37.23		11.528	33.574			0.1184	13.4267		6.976	4.803
	0.155	21		2.781	584.555			0.6144	37.27		11.536	33.594			0.1183	13.4267		6.981	4.873
	0.1546	21		2.783	588.082			0.6142	37.29		11.544	33.604			0.1181	13.4267		6.986	4.949
	0.1538	20		2.785	591.514			0.6142	37.3		11.552	33.605			0.1179	13.4533		6.991	5.032
	0.1535	20		2.787	594.717			0.6141	37.33		11.56	33.599			0.1177	13.4267		6.995	5.119
	0.1529	20		2.789	597.578			0.614	37.36		11.568	33.586			0.1176	13.44		7	5.21
	0.1522	20		2.791	600.01			0.6138	37.42		11.576	33.57			0.1174	13.4467		7.005	5.304
	0.1517	20		2.793	601.949			0.6138	37.45		11.584	33.553			0.1172	13.4533		7.01	5.399
	0.151	21		2.795	603.358			0.6137	37.51		11.592	33.536			0.1171	13.44		7.014	5.494
	0.1505	21		2.796	604.227			0.6137	37.56		11.6	33.524			0.1169	13.4467		7.019	5.589
	0.1498	21		2.798	604.574			0.6135	37.62		11.607	33.52			0.1167	13.46		7.024	5.682
	0.1492	21		2.8	604.439			0.6135	37.7		11.615	33.525			0.1165	13.4733		7.029	5.772
	0.1488	20		2.802	603.888			0.6134	37.76		11.623	33.545			0.1164	13.46		7.033	5.859
	0.1482	20		2.804	603.003			0.6133	37.84		11.631	33.581			0.1162	13.48		7.038	5.942
	0.1476	21		2.806	601.885			0.6132	37.88		11.639	33.637			0.1161	13.4933		7.043	6.019
	0.1469	21		2.808	600.644			0.6132	37.92		11.647	33.716			0.1159	13.4667		7.048	6.091
	0.1462	21		2.81	599.398			0.6131	37.97		11.655	33.82			0.1158	13.4667		7.053	6.157
	0.1459	21		2.812	598.263			0.613	38.03		11.663	33.951			0.1156	13.4733		7.057	6.216
	0.1452	21		2.813	597.353			0.6128	38.12		11.671	34.112			0.1155	13.4867		7.062	6.268
	0.1446	21		2.815	596.767			0.6128	38.2		11.679	34.303			0.1153	13.4733		7.067	6.312
	0.144	20		2.817	596.587			0.6128	38.3		11.686	34.524			0.1152	13.48		7.072	6.348
	0.1433	20		2.819	596.876			0.6126	38.4		11.694	34.777			0.1151	13.4667		7.076	6.376
	0.1429	20		2.821	597.667			0.6125	38.48		11.702	35.061			0.1149	13.4733		7.081	6.395
	0.1423	20		2.823	598.967			0.6125	38.59		11.71	35.375			0.1148	13.4867		7.086	6.405
	0.1418	21		2.825	600.752			0.6124	38.68		11.718	35.717			0.1146	13.4933		7.091	6.407
	0.1412	21		2.827	602.969			0.6123	38.78		11.726	36.086			0.1144	13.48		7.095	6.4
	0.1405	21		2.829	605.538			0.6122	38.86		11.734	36.48			0.1143	13.4733		7.1	6.384
	0.1399	21		2.831	608.354			0.612	38.95		11.742	36.895			0.1141	13.4733		7.105	6.359
	0.1393	21		2.832	611.295			0.6119	39.07		11.75	37.329			0.114	13.4533		7.11	6.325
	0.1389	21		2.834	614.225			0.6119	39.18		11.758	37.779			0.1139	13.4533		7.114	6.283
	0.1383	21		2.836	616.999			0.6118	39.3		11.765	38.241			0.1137	13.4867		7.119	6.232
	0.1376	21		2.838	619.473			0.6118	39.4		11.773	38.712			0.1135	13.5		7.124	6.174
	0.1371	21		2.84	621.504			0.6116	39.53		11.781	39.189			0.1134	13.4933		7.129	6.108
	0.1365	21		2.842	622.961			0.6116	39.63		11.789	39.669			0.1132	13.4867		7.134	6.035
	0.1359	21		2.844	623.725			0.6115	39.7		11.797	40.148			0.1131	13.46		7.138	5.955
	0.1353	21		2.846	623.699			0.6113	39.82		11.805	40.622			0.1129	13.48		7.143	5.87
	0.1347	21		2.848	622.807			0.6113	39.95		11.813	41.09			0.1127	13.4867		7.148	5.778
	0.1342	21		2.849	620.999			0.6111	40.1		11.821	41.549			0.1126	13.4933		7.153	5.682
	0.1336	21		2.851	618.258			0.6111	40.22		11.829	41.995			0.1124	13.4733		7.157	5.582
	0.133	21		2.853	614.594			0.611	40.37		11.837	42.427			0.1123	13.48		7.162	5.479
	0.1324	21		2.855	610.054			0.6109	40.5		11.844	42.843			0.1121	13.4733		7.167	5.373
	0.1319	21		2.857	604.715			0.6108	40.61		11.852	43.241			0.112	13.48		7.172	5.266
	0.1313	21		2.859	598.69			0.6108	40.75		11.86	43.62			0.1118	13.48		7.176	5.159
	0.1306	21		2.861	592.127			0.6106	40.86		11.868	43.978			0.1116	13.4733		7.181	5.053
	0.1301	20		2.863	585.205			0.6105	41		11.876	44.315			0.1114	13.4867		7.186	4.948
	0.1295	21		2.865	578.13			0.6104	41.12		11.884	44.629			0.1113	13.4933		7.191	4.847
	0.1289	21		2.867	571.137			0.6104	41.25		11.892	44.921			0.1111	13.4933		7.196	4.749
	0.1285	21		2.868	564.474			0.6103	41.39		11.9	45.19			0.111	13.4867		7.2	4.658
	0.1279	20		2.87	558.403			0.6102	41.52		11.908	45.436			0.1109	13.4667		7.205	4.573
	0.1273	18		2.872	553.183			0.6101	41.67		11.916	45.66			0.1107	13.4867		7.21	4.496
	0.1266	19		2.874	549.061			0.61	41.8		11.923	45.861			0.1106	13.4933		7.215	4.428
	0.126	20		2.876	546.258			0.6099	41.96		11.931	46.04			0.1104	13.4733		7.219	4.37
	0.1256	21		2.878	544.956			0.6099	42.11		11.939	46.197			0.1103	13.4867		7.224	4.323
	0.1249	21		2.88	545.286			0.6097	42.25		11.947	46.334			0.11	13.4667		7.229	4.287
	0.1244	21		2.882	547.317			0.6096	42.42		11.955	46.451			0.1099	13.48		7.234	4.264
	0.1237	21		2.884	551.053			0.6096	42.58		11.963	46.548			0.1097	13.4867		7.238	4.254
	0.1231	21		2.885	556.432			0.6095	42.74		11.971	46.626			0.1095	13.48		7.243	4.255
	0.1225	21		2.887	563.328			0.6094	42.87		11.979	46.687			0.1093	13.4933		7.248	4.269
	0.1221	21		2.889	571.558			0.6092	43.03		11.987	46.731			0.1091	13.5267		7.253	4.295
	0.1215	21		2.891	580.898			0.6092	43.19		11.995	46.758			0.109	13.5133		7.257	4.332
	0.1208	21		2.893	591.087			0.6091	43.33		12.002	46.769			0.1088	13.5		7.262	4.379
	0.1202	21		2.895	601.846			0.6091	43.49		12.01	46.766			0.1087	13.5133		7.267	4.436
	0.1196	21		2.897	612.888			0.609	43.63		12.018	46.747			0.1085	13.4933		7.272	4.501
	0.119	21		2.899	623.926			0.6088	43.81		12.026	46.715			0.1084	13.5		7.277	4.573
	0.1186	21		2.901	634.682			0.6088	43.99		12.034	46.669			0.1082	13.5067		7.281	4.651
	0.1181	21		2.903	644.896			0.6086	44.18		12.042	46.61			0.1081	13.5067		7.286	4.733
	0.1173	21		2.904	654.327			0.6085	44.38		12.05	46.538			0.1078	13.5133		7.291	4.819
	0.1169	21		2.906	662.761			0.6085	44.55		12.058	46.454			0.1077	13.5067		7.296	4.907
	0.1162	21		2.908	670.012			0.6084	44.73		12.066	46.356			0.1076	13.5133		7.3	4.996
	0.1157	21		2.91	675.918			0.6083	44.9		12.074	46.247			0.1074	13.5067		7.305	5.085
	0.115	21		2.912	680.355			0.6082	45.09		12.082	46.124			0.1072	13.48		7.31	5.174
	0.1144	21		2.914	683.235			0.6081	45.27		12.089	45.99			0.1071	13.4733		7.315	5.26
	0.1139	21		2.916	684.492			0.608	45.43		12.097	45.843			0.107	13.5		7.319	5.344
	0.1133	21		2.918	684.094			0.608	45.57		12.105	45.683			0.1068	13.4867		7.324	5.424
	0.1127	21		2.92	682.043			0.6078	45.72		12.113	45.511			0.1067	13.4933		7.329	5.5
	0.112	21		2.921	678.371			0.6077	45.9		12.121	45.326			0.1065	13.5133		7.334	5.571
	0.1115	21		2.923	673.144			0.6077	46.08		12.129	45.128			0.1064	13.52		7.338	5.637
	0.1109	21		2.925	666.456			0.6076	46.25		12.137	44.917			0.1062	13.5133		7.343	5.697
	0.1104	21		2.927	658.432			0.6075	46.41		12.145	44.693			0.106	13.52		7.348	5.75
	0.1098	22		2.929	649.225			0.6074	46.54		12.153	44.457			0.1059	13.5267		7.353	5.797
	0.1092	22		2.931	639.018			0.6073	46.69		12.161	44.206			0.1057	13.5333		7.358	5.838
	0.1086	22		2.933	628.018			0.6073	46.82		12.168	43.943			0.1056	13.52		7.362	5.871
	0.1081	22		2.935	616.457			0.6072	46.98		12.176	43.666			0.1054	13.5133		7.367	5.896
	0.1075	21		2.937	604.586			0.6071	47.15		12.184	43.375			0.1053	13.52		7.372	5.915
	0.107	21		2.939	592.674			0.6069	47.32		12.192	43.071			0.1051	13.54		7.377	5.926
	0.1063	21		2.94	581.002			0.6069	47.5		12.2	42.754			0.105	13.52		7.381	5.929
	0.1057	21		2.942	569.855			0.6068	47.71		12.208	42.422			0.1047	13.52		7.386	5.926
	0.1052	22		2.944	559.514			0.6066	47.93		12.216	42.077			0.1046	13.5467		7.391	5.915
	0.1046	22		2.946	550.249			0.6066	48.12		12.224	41.718			0.1044	13.5333		7.396	5.897
	0.1041	21		2.948	542.304			0.6065	48.33		12.232	41.345			0.1043	13.5267		7.4	5.873
	0.1034	21		2.95	535.889			0.6064	48.52		12.24	40.959			0.1041	13.5467		7.405	5.842
	0.1029	21		2.952	531.165			0.6064	48.71		12.247	40.559			0.104	13.54		7.41	5.805
	0.1022	21		2.954	528.242			0.6062	48.9		12.255	40.144			0.1039	13.54		7.415	5.762
	0.1017	21		2.956	527.165			0.6062	49.07		12.263	39.716			0.1037	13.56		7.419	5.714
	0.1012	21		2.957	527.916			0.6061	49.26		12.271	39.274			0.1036	13.5267		7.424	5.661
	0.1006	21		2.959	530.417			0.606	49.43		12.279	38.818			0.1033	13.54		7.429	5.604
	0.0999	21		2.961	534.533			0.6059	49.59		12.287	38.349			0.1032	13.54		7.434	5.544
	0.0994	21		2.963	540.084			0.6058	49.79		12.295	37.865			0.103	13.52		7.439	5.48
	0.0988	21		2.965	546.855			0.6057	49.98		12.303	37.368			0.1028	13.5267		7.443	5.415
	0.0983	21		2.967	554.607			0.6057	50.16		12.311	36.857			0.1026	13.5267		7.448	5.348
	0.0976	21		2.969	563.094			0.6055	50.32		12.319	36.333			0.1025	13.5333		7.453	5.28
	0.097	21		2.971	572.064			0.6054	50.52		12.326	35.796			0.1024	13.54		7.458	5.212
	0.0965	21		2.973	581.274			0.6053	50.72		12.334	35.247			0.1022	13.5333		7.462	5.145
	0.0959	21		2.975	590.493			0.6053	50.9		12.342	34.685			0.102	13.52		7.467	5.08
	0.0953	22		2.976	599.507			0.6052	51.08		12.35	34.112			0.1018	13.5333		7.472	5.017
	0.0948	22		2.978	608.126			0.6051	51.23		12.358	33.529			0.1017	13.5467		7.477	4.957
	0.0942	22		2.98	616.178			0.605	51.41		12.366	32.935			0.1016	13.5533		7.481	4.902
	0.0936	21		2.982	623.516			0.605	51.58		12.374	32.332			0.1015	13.5467		7.486	4.852
	0.0931	21		2.984	630.014			0.6047	51.77		12.382	31.722			0.1012	13.56		7.491	4.807
	0.0925	22		2.986	635.571			0.6047	51.95		12.39	31.106			0.1012	13.5533		7.496	4.769
	0.0919	22		2.988	640.106			0.6046	52.13		12.398	30.485			0.1009	13.5467		7.5	4.738
	0.0912	21		2.99	643.56			0.6046	52.34		12.405	29.861			0.1008	13.5733		7.505	4.714
	0.0907	21		2.992	645.892			0.6044	52.49		12.413	29.236			0.1006	13.5733		7.51	4.697
	0.0901	21		2.993	647.083			0.6044	52.66		12.421	28.612			0.1004	13.56		7.515	4.689
	0.0896	21		2.995	647.128			0.6042	52.83		12.429	27.992			0.1003	13.5533		7.52	4.689
	0.0889	22		2.997	646.043			0.6041	53		12.437	27.378			0.1001	13.5333		7.524	4.697
	0.0883	22		2.999	643.858			0.604	53.16		12.445	26.773			0.0999	13.54		7.529	4.714
	0.0877	22		3.001	640.618			0.604	53.31		12.453	26.18			0.0998	13.5267		7.534	4.738
	0.0872	22		3.003	636.386			0.6039	53.5		12.461	25.602			0.0997	13.54		7.539	4.769
	0.0866	22		3.005	631.234			0.6038	53.65		12.469	25.041			0.0995	13.5533		7.543	4.807
	0.0861	22		3.007	625.251			0.6037	53.81		12.477	24.502			0.0994	13.5667		7.548	4.852
	0.0853	22		3.009	618.537			0.6036	53.97		12.484	23.986			0.0991	13.58		7.553	4.902
	0.085	22		3.011	611.205			0.6035	54.12		12.492	23.498			0.099	13.5933		7.558	4.958
	0.0843	22		3.012	603.377			0.6034	54.26		12.5	23.04			0.0988	13.5733		7.562	5.018
	0.0838	22		3.014	595.187			0.6034	54.38		12.508	22.615			0.0987	13.5467		7.567	5.082
	0.0832	22		3.016	586.775			0.6033	54.54		12.516	22.226			0.0985	13.54		7.572	5.148
	0.0825	22		3.018	578.29			0.6032	54.67		12.524	21.873			0.0984	13.5267		7.577	5.217
	0.082	22		3.02	569.884			0.6031	54.81		12.532	21.56			0.0982	13.5533		7.581	5.287
	0.0813	22		3.022	561.713			0.603	54.94		12.54	21.287			0.0981	13.56		7.586	5.357
	0.0809	23		3.024	553.932			0.6029	55.05		12.548	21.055			0.098	13.56		7.591	5.428
	0.0803	22		3.026	546.689			0.6028	55.18		12.556	20.864			0.0978	13.5667		7.596	5.498
	0.0796	22		3.028	540.126			0.6027	55.28		12.564	20.713			0.0976	13.5667		7.601	5.567
	0.0791	22		3.029	534.371			0.6027	55.41		12.571	20.602			0.0974	13.5667		7.605	5.634
	0.0784	23		3.031	529.534			0.6025	55.53		12.579	20.527			0.0973	13.5533		7.61	5.699
	0.0779	22		3.033	525.707			0.6025	55.65		12.587	20.488			0.0972	13.5667		7.615	5.761
	0.0774	22		3.035	522.954			0.6024	55.77		12.595	20.482			0.097	13.5733		7.62	5.82
	0.0767	22		3.037	521.309			0.6022	55.87		12.603	20.506			0.0969	13.5733		7.624	5.876
	0.0762	22		3.039	520.778			0.6022	55.99		12.611	20.556			0.0967	13.5533		7.629	5.927
	0.0756	22		3.041	521.336			0.6021	56.08		12.619	20.63			0.0965	13.56		7.634	5.974
	0.0751	22		3.043	522.928			0.602	56.17		12.627	20.724			0.0963	13.56		7.639	6.017
	0.0743	22		3.045	525.474			0.6019	56.27		12.635	20.835			0.0962	13.58		7.643	6.055
	0.0739	23		3.047	528.868			0.6018	56.36		12.643	20.961			0.096	13.5867		7.648	6.088
	0.0733	22		3.048	532.987			0.6017	56.46		12.65	21.097			0.0959	13.56		7.653	6.116
	0.0726	22		3.05	537.693			0.6016	56.53		12.658	21.242			0.0957	13.56		7.658	6.14
	0.0721	22		3.052	542.839			0.6015	56.62		12.666	21.392			0.0956	13.56		7.662	6.158
	0.0716	23		3.054	548.275			0.6015	56.7		12.674	21.547			0.0953	13.58		7.667	6.171
	0.071	23		3.056	553.849			0.6014	56.77		12.682	21.703			0.0952	13.5667		7.672	6.179
	0.0705	22		3.058	559.415			0.6013	56.84		12.69	21.859			0.0949	13.5667		7.677	6.182
	0.0698	22		3.06	564.834			0.6012	56.89		12.698	22.015			0.0949	13.6		7.682	6.181
	0.0694	23		3.062	569.976			0.6011	56.97		12.706	22.169			0.0947	13.5933		7.686	6.174
	0.0686	22		3.064	574.725			0.601	57.02		12.714	22.321			0.0946	13.5733		7.691	6.163
	0.0681	22		3.065	578.977			0.6009	57.07		12.722	22.469			0.0944	13.5667		7.696	6.148
	0.0675	23		3.067	582.645			0.6008	57.11		12.729	22.615			0.0942	13.5733		7.701	6.128
	0.067	23		3.069	585.658			0.6008	57.13		12.737	22.757			0.094	13.5867		7.705	6.105
	0.0664	23		3.071	587.959			0.6006	57.16		12.745	22.895			0.0939	13.5867		7.71	6.078
	0.0658	23		3.073	589.512			0.6006	57.17		12.753	23.03			0.0937	13.6067		7.715	6.048
	0.0651	23		3.075	590.292			0.6005	57.19		12.761	23.163			0.0935	13.6133		7.72	6.015
	0.0647	23		3.077	590.295			0.6004	57.19		12.769	23.292			0.0934	13.6067		7.724	5.979
	0.064	23		3.079	589.531			0.6003	57.19		12.777	23.418			0.0932	13.6		7.729	5.941
	0.0636	23		3.081	588.023			0.6003	57.2		12.785	23.542			0.0931	13.5933		7.734	5.901
	0.0629	23		3.082	585.812			0.6001	57.19		12.793	23.663			0.0929	13.5867		7.739	5.859
	0.0624	23		3.084	582.947			0.6001	57.19		12.801	23.781			0.0928	13.6		7.744	5.817
	0.0618	23		3.086	579.493			0.5999	57.18		12.808	23.897			0.0925	13.6		7.748	5.773
	0.0611	23		3.088	575.522			0.5999	57.18		12.816	24.009			0.0924	13.6067		7.753	5.73
	0.0608	23		3.09	571.115			0.5998	57.15		12.824	24.117			0.0923	13.5933		7.758	5.687
	0.06	23		3.092	566.357			0.5997	57.12		12.832	24.22			0.0922	13.5933		7.763	5.644
	0.0594	23		3.094	561.341			0.5996	57.08		12.84	24.318			0.092	13.6		7.767	5.603
	0.0588	23		3.096	556.16			0.5995	57.04		12.848	24.409			0.0918	13.6067		7.772	5.563
	0.0583	23		3.098	550.907			0.5994	56.99		12.856	24.493			0.0917	13.6067		7.777	5.524
	0.0577	23		3.1	545.671			0.5994	56.93		12.864	24.568			0.0915	13.6067		7.782	5.488
	0.057	23		3.101	540.538			0.5992	56.89		12.872	24.632			0.0914	13.5667		7.786	5.455
	0.0565	23		3.103	535.586			0.5992	56.84		12.88	24.685			0.0911	13.5867		7.791	5.424
	0.0559	23		3.105	530.885			0.599	56.78		12.887	24.724			0.091	13.5867		7.796	5.397
	0.0553	23		3.107	526.495			0.599	56.72		12.895	24.749			0.0908	13.58		7.801	5.373
	0.0548	23		3.109	522.464			0.5989	56.63		12.903	24.757			0.0908	13.5933		7.805	5.352
	0.0542	23		3.111	518.83			0.5988	56.54		12.911	24.747			0.0907	13.6067		7.81	5.336
	0.0535	24		3.113	515.619			0.5987	56.43		12.919	24.718			0.0904	13.6067		7.815	5.324
	0.0531	24		3.115	512.845			0.5986	56.33		12.927	24.668			0.0903	13.6067		7.82	5.316
	0.0524	23		3.117	510.512			0.5985	56.24		12.935	24.596			0.0901	13.6067		7.825	5.312
	0.0519	23		3.118	508.616			0.5984	56.11		12.943	24.501			0.09	13.6133		7.829	5.312
	0.0513	23		3.12	507.147			0.5984	56		12.951	24.382			0.0898	13.62		7.834	5.316
	0.0507	23		3.122	506.088			0.5982	55.87		12.959	24.238			0.0897	13.6067		7.839	5.325
	0.0501	23		3.124	505.42			0.5982	55.75		12.966	24.069			0.0895	13.62		7.844	5.337
	0.0496	24		3.126	505.122			0.5981	55.61		12.974	23.874			0.0893	13.62		7.848	5.353
	0.049	24		3.128	505.177			0.598	55.45		12.982	23.653			0.089	13.5933		7.853	5.373
	0.0484	24		3.13	505.564			0.5979	55.31		12.99	23.407			0.0889	13.6133		7.858	5.396
	0.0479	23		3.132	506.272			0.5979	55.17		12.998	23.135			0.0888	13.62		7.863	5.422
	0.0473	23		3.134	507.288			0.5978	55.03		13.006	22.839			0.0887	13.62		7.867	5.451
	0.0466	23		3.136	508.605			0.5977	54.85		13.014	22.518			0.0885	13.6133		7.872	5.482
	0.0461	23		3.137	510.22			0.5975	54.69		13.022	22.176			0.0883	13.6067		7.877	5.516
	0.0454	23		3.139	512.131			0.5975	54.52		13.03	21.812			0.0882	13.62		7.882	5.551
	0.0447	24		3.141	514.339			0.5974	54.32		13.038	21.429			0.0879	13.6267		7.886	5.588
	0.0442	24		3.143	516.844			0.5973	54.13		13.046	21.028			0.0878	13.6333		7.891	5.626
	0.0437	24		3.145	519.644			0.5972	53.92		13.053	20.611			0.0876	13.6067		7.896	5.664
	0.0431	24		3.147	522.736			0.5971	53.71		13.061	20.182			0.0875	13.6133		7.901	5.703
	0.0426	24		3.149	526.11			0.597	53.48		13.069	19.742			0.0873	13.6133		7.906	5.742
	0.0419	24		3.151	529.75			0.597	53.28		13.077	19.294			0.0872	13.6067		7.91	5.781
	0.0414	24		3.153	533.634			0.5968	53.06		13.085	18.842			0.0869	13.58		7.915	5.819
	0.0407	24		3.154	537.729			0.5968	52.83		13.093	18.387			0.0869	13.6067		7.92	5.856
	0.0402	24		3.156	541.994			0.5966	52.62		13.101	17.934			0.0867	13.6267		7.925	5.891
	0.0397	24		3.158	546.382			0.5966	52.38		13.109	17.485			0.0865	13.64		7.929	5.925
	0.039	24		3.16	550.833			0.5964	52.14		13.117	17.044			0.0864	13.62		7.934	5.957
	0.0385	24		3.162	555.284			0.5964	51.87		13.125	16.613			0.0862	13.6067		7.939	5.987
	0.0378	24		3.164	559.663			0.5963	51.6		13.132	16.196			0.0861	13.6		7.944	6.014
	0.0372	24		3.166	563.894			0.5962	51.35		13.14	15.795			0.0859	13.6267		7.948	6.038
	0.0366	24		3.168	567.899			0.5961	51.09		13.148	15.412			0.0858	13.64		7.953	6.06
	0.036	25		3.17	571.599			0.596	50.84		13.156	15.051			0.0855	13.6333		7.958	6.078
	0.0356	25		3.172	574.916			0.5959	50.59		13.164	14.712			0.0854	13.6333		7.963	6.092
	0.0349	25		3.173	577.777			0.5959	50.33		13.172	14.397			0.0854	13.62		7.967	6.103
	0.0345	24		3.175	580.113			0.5957	50.06		13.18	14.107			0.0852	13.6133		7.972	6.11
	0.0338	24		3.177	581.865			0.5956	49.77		13.188	13.843			0.0851	13.6067		7.977	6.113
	0.0332	25		3.179	582.981			0.5955	49.49		13.196	13.604			0.0848	13.6333		7.982	6.112
	0.0328	25		3.181	583.425			0.5954	49.17		13.204	13.389			0.0847	13.6267		7.987	6.106
	0.0321	25		3.183	583.172			0.5954	48.86		13.211	13.196			0.0845	13.62		7.991	6.096
	0.0315	25		3.185	582.21			0.5952	48.55		13.219	13.026			0.0844	13.62		7.996	6.082
	0.0308	25		3.187	580.545			0.5952	48.24		13.227	12.874			0.0841	13.6133		8.001	6.063
	0.0303	25		3.189	578.2			0.5951	47.91		13.235	12.739			0.084	13.6267		8.006	6.039
	0.0297	24		3.19	575.215			0.595	47.59		13.243	12.618			0.0838	13.6267		8.01	6.011
	0.0292	24		3.192	571.645			0.5949	47.27		13.251	12.507			0.0837	13.6333		8.015	5.978
	0.0286	25		3.194	567.566			0.5948	46.93		13.259	12.406			0.0835	13.6267		8.02	5.94
	0.028	25		3.196	563.067			0.5947	46.61		13.267	12.309			0.0835	13.6333		8.025	5.898
	0.0273	25		3.198	558.253			0.5946	46.26		13.275	12.215			0.0833	13.6467		8.029	5.852
	0.0269	25		3.2	553.242			0.5945	45.92		13.283	12.12			0.0831	13.64		8.034	5.8
	0.0262	24		3.202	548.164			0.5944	45.58		13.29	12.024			0.083	13.6467		8.039	5.745
	0.0258	25		3.204	543.155			0.5944	45.23		13.298	11.922			0.0828	13.6533		8.044	5.685
	0.0251	25		3.206	538.354			0.5942	44.91		13.306	11.814			0.0827	13.6467		8.048	5.622
	0.0245	25		3.208	533.901			0.5942	44.56		13.314	11.698			0.0825	13.6667		8.053	5.555
	0.0239	25		3.209	529.928			0.5941	44.22		13.322	11.573			0.0824	13.66		8.058	5.484
	0.0233	25		3.211	526.557			0.594	43.87		13.33	11.437			0.0822	13.6533		8.063	5.41
	0.0228	25		3.213	523.892			0.5939	43.53		13.338	11.291			0.0821	13.6533		8.068	5.334
	0.0222	25		3.215	522.018			0.5937	43.2		13.346	11.133			0.0819	13.6667		8.072	5.255
	0.0217	25		3.217	520.992			0.5938	42.85		13.354	10.964			0.0818	13.68		8.077	5.174
	0.0211	25		3.219	520.843			0.5936	42.53		13.362	10.785			0.0816	13.6733		8.082	5.091
	0.0204	25		3.221	521.57			0.5936	42.21		13.369	10.595			0.0814	13.66		8.087	5.008
	0.02	26		3.223	523.14			0.5934	41.88		13.377	10.395			0.0813	13.6733		8.091	4.924
	0.0193	26		3.225	525.494			0.5934	41.56		13.385	10.186			0.0811	13.66		8.096	4.84
	0.0188	26		3.226	528.544			0.5933	41.22		13.393	9.97			0.0809	13.6467		8.101	4.757
	0.0181	26		3.228	532.183			0.5932	40.9		13.401	9.747			0.0808	13.6667		8.106	4.676
	0.0176	26		3.23	536.286			0.5931	40.52		13.409	9.519			0.0806	13.6867		8.11	4.596
	0.0169	26		3.232	540.715			0.593	40.13		13.417	9.287			0.0806	13.6733		8.115	4.52
	0.0164	26		3.234	545.33			0.5929	39.75		13.425	9.053			0.0803	13.6667		8.12	4.448
	0.0159	26		3.236	549.986			0.5928	39.38		13.433	8.819			0.0802	13.6467		8.125	4.381
	0.0153	26		3.238	554.546			0.5927	39.05		13.441	8.585			0.08	13.6733		8.129	4.32
	0.0147	26		3.24	558.878			0.5926	38.67		13.448	8.354			0.0798	13.6733		8.134	4.264
	0.0141	26		3.242	562.864			0.5925	38.31		13.456	8.126			0.0796	13.6533		8.139	4.217
	0.0135	26		3.244	566.4			0.5924	37.94		13.464	7.904			0.0795	13.6733		8.144	4.177
	0.0128	26		3.245	569.398			0.5924	37.59		13.472	7.687			0.0793	13.66		8.149	4.146
	0.0125	27		3.247	571.791			0.5923	37.23		13.48	7.478			0.0792	13.6467		8.153	4.125
	0.0118	27		3.249	573.528			0.5922	36.87		13.488	7.276			0.079	13.6467		8.158	4.113
	0.0112	27		3.251	574.583			0.5922	36.56		13.496	7.083			0.0789	13.6533		8.163	4.112
	0.0106	27		3.253	574.947			0.592	36.28		13.504	6.899			0.0787	13.66		8.168	4.121
	0.01	27		3.255	574.633			0.592	36.01		13.512	6.723			0.0785	13.6533		8.172	4.141
	0.0094	27		3.257	573.673			0.5919	35.69		13.52	6.555			0.0784	13.6533		8.177	4.171
	0.009	28		3.259	572.119			0.5917	35.36		13.528	6.396			0.0782	13.6667		8.182	4.212
	0.0084	28		3.261	570.039			0.5917	35.01		13.535	6.244			0.0781	13.66		8.187	4.262
	0.0078	28		3.262	567.517			0.5916	34.65		13.543	6.099			0.0778	13.66		8.191	4.322
	0.0073	27		3.264	564.651			0.5915	34.3		13.551	5.959			0.0777	13.6533		8.196	4.39
	0.0066	28		3.266	561.547			0.5914	33.93		13.559	5.824			0.0775	13.68		8.201	4.466
	0.0059	28		3.268	558.321			0.5913	33.55		13.567	5.693			0.0774	13.68		8.206	4.55
	0.0054	28		3.27	555.093			0.5912	33.17		13.575	5.565			0.0771	13.66		8.21	4.639
	0.0049	28		3.272	551.982			0.5911	32.78		13.583	5.438			0.077	13.6733		8.215	4.734
	0.0043	28		3.274	549.101			0.591	32.42		13.591	5.311			0.0768	13.66		8.22	4.833
	0.0037	28		3.276	546.562			0.591	32.08		13.599	5.183			0.0767	13.68		8.225	4.936
	0.003	28		3.278	544.459			0.5909	31.79		13.607	5.055			0.0766	13.6933		8.23	5.042
	0.0027	28		3.28	542.874			0.5908	31.5		13.614	4.924			0.0764	13.68		8.234	5.149
	0.0018	29		3.281	541.867			0.5907	31.22		13.622	4.79			0.0763	13.6533		8.239	5.257
	0.0013	29		3.283	541.482			0.5906	30.95		13.63	4.653			0.0761	13.68		8.244	5.366
	0.0008	29		3.285	541.737			0.5905	30.65		13.638	4.514			0.076	13.6867		8.249	5.474
	0	29		3.287	542.631			0.5905	30.37		13.646	4.37			0.0758	13.68		8.253	5.58
				3.289	544.14			0.5903	30.07		13.654	4.223			0.0757	13.6667		8.258	5.685
				3.291	546.221			0.5903	29.78		13.662	4.074			0.0754	13.68		8.263	5.787
				3.293	548.815			0.5902	29.5		13.67	3.921			0.0753	13.7		8.268	5.886
				3.295	551.849			0.5901	29.21		13.678	3.766			0.0751	13.7067		8.272	5.981
				3.297	555.241			0.59	28.93		13.686	3.61			0.075	13.7		8.277	6.072
				3.298	558.901			0.5899	28.63		13.693	3.452			0.0748	13.6933		8.282	6.158
				3.3	562.741			0.5898	28.35		13.701	3.294			0.0747	13.6733		8.287	6.238
				3.302	566.67			0.5898	28.04		13.709	3.137			0.0745	13.7		8.292	6.314
				3.304	570.606			0.5896	27.74		13.717	2.982			0.0744	13.7267		8.296	6.383
				3.306	574.472			0.5896	27.43		13.725	2.829			0.0743	13.7267		8.301	6.446
				3.308	578.201			0.5895	27.11		13.733	2.68			0.0741	13.72		8.306	6.503
				3.31	581.738			0.5894	26.83		13.741	2.536			0.0739	13.7		8.311	6.553
				3.312	585.039			0.5893	26.55		13.749	2.396			0.0737	13.7067		8.315	6.596
				3.314	588.074			0.5892	26.27		13.757	2.264			0.0736	13.72		8.32	6.631
				3.316	590.826			0.5891	25.98		13.765	2.138			0.0734	13.6933		8.325	6.66
				3.317	593.29			0.589	25.71		13.772	2.02			0.0733	13.72		8.33	6.681
				3.319	595.473			0.5889	25.46		13.78	1.91			0.0731	13.7		8.334	6.695
				3.321	597.392			0.5888	25.19		13.788	1.809			0.0729	13.7		8.339	6.702
				3.323	599.075			0.5887	24.93		13.796	1.716			0.0727	13.72		8.344	6.701
				3.325	600.554			0.5887	24.65		13.804	1.631			0.0726	13.7133		8.349	6.694
				3.327	601.87			0.5885	24.39		13.812	1.555			0.0724	13.7267		8.353	6.679
				3.329	603.063			0.5885	24.14		13.82	1.486			0.0723	13.74		8.358	6.657
				3.331	604.177			0.5884	23.91		13.828	1.424			0.0721	13.7333		8.363	6.628
				3.333	605.252			0.5883	23.73		13.836	1.367			0.072	13.7		8.368	6.593
				3.334	606.327			0.5882	23.53		13.844	1.315			0.0718	13.6933		8.373	6.551
				3.336	607.433			0.5882	23.33		13.851	1.266			0.0716	13.72		8.377	6.504
				3.338	608.594			0.5881	23.12		13.859	1.22			0.0715	13.7067		8.382	6.451
				3.34	609.825			0.588	22.92		13.867	1.176			0.0713	13.7133		8.387	6.392
				3.342	611.131			0.5879	22.71		13.875	1.133			0.0712	13.7467		8.392	6.329
				3.344	612.507			0.5878	22.49		13.883	1.09			0.071	13.7467		8.396	6.262
				3.346	613.937			0.5877	22.29		13.891	1.048			0.0708	13.7267		8.401	6.191
				3.348	615.394			0.5876	22.09		13.899	1.006			0.0706	13.6933		8.406	6.116
				3.35	616.842			0.5875	21.93		13.907	0.964			0.0705	13.72		8.411	6.039
				3.352	618.236			0.5874	21.75		13.915	0.924			0.0703	13.7267		8.415	5.959
				3.353	619.524			0.5874	21.57		13.923	0.886			0.0701	13.7133		8.42	5.878
				3.355	620.649			0.5872	21.38		13.93	0.85			0.07	13.7267		8.425	5.796
				3.357	621.552			0.5871	21.17		13.938	0.818			0.0698	13.7133		8.43	5.714
				3.359	622.17			0.587	20.98		13.946	0.792			0.0697	13.74		8.434	5.632
				3.361	622.442			0.587	20.77		13.954	0.772			0.0694	13.74		8.439	5.551
				3.363	622.312			0.5869	20.59		13.962	0.76			0.0694	13.74		8.444	5.472
				3.365	621.725			0.5868	20.42		13.97	0.756			0.0691	13.7333		8.449	5.396
				3.367	620.635			0.5867	20.27		13.978	0.761			0.069	13.74		8.454	5.324
				3.369	619.002			0.5866	20.13		13.986	0.774			0.0688	13.74		8.458	5.255
				3.37	616.798			0.5865	19.98		13.994	0.795			0.0687	13.7467		8.463	5.19
				3.372	614.003			0.5864	19.84		14.002	0.822			0.0685	13.7467		8.468	5.131
				3.374	610.61			0.5863	19.69		14.009	0.855			0.0683	13.7333		8.473	5.078
				3.376	606.626			0.5863	19.53		14.017	0.892			0.0682	13.7333		8.477	5.031
				3.378	602.068			0.5862	19.39		14.025	0.931			0.0681	13.7333		8.482	4.991
				3.38	596.968			0.5861	19.23		14.033	0.971			0.0679	13.74		8.487	4.957
				3.382	591.372			0.586	19.1		14.041	1.012			0.0678	13.7467		8.492	4.931
				3.384	585.339			0.5859	18.97		14.049	1.052			0.0677	13.74		8.496	4.912
				3.386	578.94			0.5858	18.83		14.057	1.092			0.0675	13.7333		8.501	4.9
				3.388	572.26			0.5858	18.7		14.065	1.13			0.0674	13.7467		8.506	4.896
				3.389	565.395			0.5857	18.57		14.073	1.167			0.0672	13.74		8.511	4.898
				3.391	558.449			0.5855	18.47		14.081	1.202			0.0671	13.74		8.515	4.908
				3.393	551.538			0.5855	18.36		14.089	1.237			0.0669	13.7733		8.52	4.923
				3.395	544.775			0.5854	18.25		14.096	1.271			0.0667	13.7333		8.525	4.944
				3.397	538.29			0.5853	18.13		14.104	1.305			0.0666	13.72		8.53	4.971
				3.399	532.212			0.5853	18.02		14.112	1.34			0.0664	13.7533		8.535	5.003
				3.401	526.657			0.5851	17.9		14.12	1.377			0.0663	13.7533		8.539	5.039
				3.403	521.739			0.585	17.79		14.128	1.416			0.0661	13.7667		8.544	5.078
				3.405	517.564			0.585	17.71		14.136	1.459			0.066	13.7533		8.549	5.12
				3.406	514.221			0.5849	17.62		14.144	1.506			0.0658	13.78		8.554	5.165
				3.408	511.783			0.5848	17.56		14.152	1.558			0.0657	13.78		8.558	5.211
				3.41	510.302			0.5847	17.49		14.16	1.616			0.0655	13.7733		8.563	5.258
				3.412	509.807			0.5846	17.41		14.168	1.681			0.0653	13.7667		8.568	5.306
				3.414	510.304			0.5845	17.33		14.175	1.751			0.0652	13.78		8.573	5.353
				3.416	511.773			0.5844	17.26		14.183	1.828			0.065	13.7467		8.577	5.4
				3.418	514.173			0.5843	17.21		14.191	1.911			0.0649	13.7533		8.582	5.446
				3.42	517.442			0.5843	17.15		14.199	1.999			0.0647	13.76		8.587	5.49
				3.422	521.498			0.5841	17.09		14.207	2.092			0.0646	13.7667		8.592	5.533
				3.424	526.244			0.584	17.04		14.215	2.19			0.0644	13.78		8.596	5.573
				3.425	531.574			0.584	16.97		14.223	2.29			0.0642	13.7867		8.601	5.611
				3.427	537.372			0.5838	16.92		14.231	2.393			0.064	13.78		8.606	5.646
				3.429	543.52			0.5838	16.86		14.239	2.497			0.0639	13.76		8.611	5.678
				3.431	549.898			0.5836	16.84		14.247	2.601			0.0637	13.76		8.616	5.707
				3.433	556.389			0.5835	16.79		14.254	2.705			0.0636	13.76		8.62	5.733
				3.435	562.879			0.5835	16.77		14.262	2.806			0.0634	13.76		8.625	5.756
				3.437	569.263			0.5834	16.77		14.27	2.905			0.0633	13.7667		8.63	5.776
				3.439	575.442			0.5833	16.76		14.278	3			0.0631	13.7733		8.635	5.792
				3.441	581.329			0.5832	16.76		14.286	3.09			0.0629	13.7933		8.639	5.805
				3.442	586.846			0.5831	16.73		14.294	3.175			0.0628	13.7867		8.644	5.816
				3.444	591.925			0.583	16.72		14.302	3.253			0.0626	13.7867		8.649	5.823
				3.446	596.511			0.5829	16.7		14.31	3.325			0.0625	13.8		8.654	5.828
				3.448	600.561			0.5829	16.7		14.318	3.389			0.0623	13.8		8.658	5.831
				3.45	604.042			0.5827	16.72		14.326	3.446			0.0622	13.8067		8.663	5.832
				3.452	606.934			0.5826	16.72		14.333	3.494			0.062	13.7867		8.668	5.83
				3.454	609.228			0.5826	16.75		14.341	3.534			0.0618	13.7667		8.673	5.827
				3.456	610.927			0.5825	16.77		14.349	3.566			0.0617	13.7867		8.677	5.823
				3.458	612.043			0.5824	16.81		14.357	3.588			0.0615	13.8133		8.682	5.818
				3.46	612.602			0.5823	16.84		14.365	3.602			0.0613	13.8067		8.687	5.813
				3.461	612.636			0.5822	16.87		14.373	3.608			0.0612	13.82		8.692	5.807
				3.463	612.189			0.5821	16.92		14.381	3.606			0.061	13.8		8.697	5.802
				3.465	611.312			0.582	16.94		14.389	3.597			0.0608	13.82		8.701	5.797
				3.467	610.065			0.5819	16.97		14.397	3.58			0.0607	13.7867		8.706	5.793
				3.469	608.513			0.5819	17		14.405	3.557			0.0605	13.78		8.711	5.79
				3.471	606.727			0.5818	17.04		14.412	3.528			0.0604	13.7867		8.716	5.788
				3.473	604.784			0.5816	17.09		14.42	3.495			0.0602	13.8067		8.72	5.788
				3.475	602.762			0.5816	17.12		14.428	3.458			0.06	13.82		8.725	5.79
				3.477	600.74			0.5815	17.17		14.436	3.418			0.0599	13.8067		8.73	5.795
				3.478	598.797			0.5814	17.21		14.444	3.376			0.0597	13.8		8.735	5.801
				3.48	597.009			0.5813	17.27		14.452	3.333			0.0596	13.8		8.739	5.81
				3.482	595.449			0.5812	17.34		14.46	3.291			0.0594	13.8		8.744	5.822
				3.484	594.184			0.5811	17.4		14.468	3.249			0.0592	13.8133		8.749	5.836
				3.486	593.27			0.581	17.49		14.476	3.21			0.059	13.8267		8.754	5.852
				3.488	592.758			0.5809	17.56		14.484	3.174			0.0589	13.84		8.758	5.871
				3.49	592.686			0.5809	17.64		14.491	3.141			0.0588	13.8333		8.763	5.893
				3.492	593.08			0.5808	17.71		14.499	3.112			0.0587	13.8067		8.768	5.916
				3.494	593.954			0.5807	17.79		14.507	3.088			0.0584	13.82		8.773	5.942
				3.496	595.31			0.5806	17.88		14.515	3.068			0.0583	13.82		8.778	5.97
				3.497	597.138			0.5805	17.96		14.523	3.053			0.0581	13.8333		8.782	5.999
				3.499	599.413			0.5804	18.05		14.531	3.042			0.058	13.8333		8.787	6.03
				3.501	602.102			0.5803	18.12		14.539	3.036			0.0579	13.8133		8.792	6.062
				3.503	605.163			0.5802	18.24		14.547	3.033			0.0577	13.8133		8.797	6.094
				3.505	608.542			0.5802	18.35		14.555	3.033			0.0575	13.8		8.801	6.127
				3.507	612.183			0.5801	18.44		14.563	3.035			0.0573	13.8133		8.806	6.161
				3.509	616.024			0.58	18.54		14.571	3.04			0.0572	13.8333		8.811	6.194
				3.511	620.001			0.5799	18.64		14.578	3.045			0.0571	13.82		8.816	6.226
				3.513	624.049			0.5798	18.75		14.586	3.05			0.0569	13.8333		8.82	6.258
				3.514	628.105			0.5797	18.84		14.594	3.056			0.0567	13.8267		8.825	6.289
				3.516	632.107			0.5796	18.94		14.602	3.06			0.0566	13.82		8.83	6.319
				3.518	636.002			0.5795	19.04		14.61	3.064			0.0565	13.82		8.835	6.347
				3.52	639.739			0.5795	19.14		14.618	3.067			0.0563	13.8267		8.84	6.373
				3.522	643.276			0.5793	19.26		14.626	3.07			0.0561	13.8333		8.844	6.397
				3.524	646.579			0.5793	19.35		14.634	3.071			0.0559	13.8267		8.849	6.418
				3.526	649.621			0.5792	19.46		14.642	3.072			0.0557	13.8333		8.854	6.438
				3.528	652.385			0.5791	19.57		14.65	3.073			0.0556	13.8067		8.859	6.454
				3.53	654.866			0.579	19.69		14.657	3.075			0.0554	13.86		8.863	6.468
				3.532	657.065			0.5788	19.81		14.665	3.079			0.0553	13.8467		8.868	6.48
				3.533	658.995			0.5788	19.92		14.673	3.085			0.0552	13.8533		8.873	6.489
				3.535	660.677			0.5787	20.06		14.681	3.095			0.055	13.8333		8.878	6.495
				3.537	662.14			0.5787	20.18		14.689	3.109			0.0548	13.8267		8.882	6.498
				3.539	663.424			0.5785	20.3		14.697	3.13			0.0547	13.86		8.887	6.499
				3.541	664.573			0.5784	20.41		14.705	3.156			0.0545	13.86		8.892	6.497
				3.543	665.637			0.5784	20.54		14.713	3.19			0.0543	13.8467		8.897	6.493
				3.545	666.673			0.5783	20.68		14.721	3.232			0.0542	13.8467		8.901	6.487
				3.547	667.739			0.5782	20.81		14.729	3.282			0.054	13.86		8.906	6.479
				3.549	668.894			0.5781	20.96		14.736	3.34			0.0539	13.8533		8.911	6.469
				3.55	670.201			0.578	21.09		14.744	3.406			0.0538	13.8733		8.916	6.458
				3.552	671.715			0.5779	21.23		14.752	3.48			0.0536	13.8867		8.921	6.446
				3.554	673.493			0.5778	21.36		14.76	3.561			0.0535	13.8733		8.925	6.433
				3.556	675.584			0.5778	21.49		14.768	3.647			0.0533	13.86		8.93	6.419
				3.558	678.031			0.5776	21.64		14.776	3.738			0.0531	13.8733		8.935	6.406
				3.56	680.868			0.5776	21.76		14.784	3.833			0.0529	13.8667		8.94	6.393
				3.562	684.121			0.5775	21.9		14.792	3.93			0.0527	13.8533		8.944	6.38
				3.564	687.804			0.5774	22.04		14.8	4.028			0.0526	13.86		8.949	6.369
				3.566	691.924			0.5772	22.2		14.808	4.126			0.0524	13.8533		8.954	6.359
				3.568	696.473			0.5772	22.35		14.815	4.221			0.0523	13.8667		8.959	6.351
				3.569	701.435			0.5771	22.49		14.823	4.314			0.0522	13.88		8.963	6.346
				3.571	706.783			0.577	22.64		14.831	4.402			0.052	13.8667		8.968	6.343
				3.573	712.481			0.5769	22.77		14.839	4.485			0.0519	13.88		8.973	6.343
				3.575	718.485			0.5768	22.94		14.847	4.56			0.0517	13.88		8.978	6.346
				3.577	724.743			0.5767	23.09		14.855	4.628			0.0515	13.88		8.982	6.353
				3.579	731.197			0.5767	23.24		14.863	4.688			0.0513	13.8867		8.987	6.363
				3.581	737.786			0.5766	23.39		14.871	4.738			0.0512	13.8733		8.992	6.377
				3.583	744.446			0.5765	23.51		14.879	4.779			0.051	13.8867		8.997	6.395
				3.585	751.111			0.5764	23.65		14.887	4.81			0.0509	13.8867		9.002	6.417
				3.586	757.715			0.5763	23.79		14.894	4.83			0.0507	13.8933		9.006	6.443
				3.588	764.194			0.5762	23.96		14.902	4.84			0.0506	13.8867		9.011	6.473
				3.59	770.485			0.5761	24.13		14.91	4.84			0.0504	13.8867		9.016	6.506
				3.592	776.53			0.576	24.29		14.918	4.83			0.0503	13.8867		9.021	6.544
				3.594	782.276			0.5759	24.47		14.926	4.811			0.0501	13.9		9.025	6.585
				3.596	787.673			0.5759	24.64		14.934	4.783			0.0499	13.9067		9.03	6.629
				3.598	792.68			0.5757	24.8		14.942	4.748			0.0498	13.8867		9.035	6.676
				3.6	797.259			0.5757	24.94		14.95	4.705			0.0496	13.88		9.04	6.726
				3.602	801.381			0.5756	25.09		14.958	4.657			0.0495	13.8933		9.044	6.778
				3.604	805.024			0.5755	25.26		14.966	4.605			0.0494	13.8867		9.049	6.831
				3.605	808.172			0.5754	25.42		14.973	4.55			0.0492	13.8933		9.054	6.887
				3.607	810.818			0.5753	25.6		14.981	4.493			0.049	13.8933		9.059	6.943
				3.609	812.96			0.5752	25.76		14.989	4.438			0.0488	13.9333		9.063	7
				3.611	814.605			0.5751	25.93		14.997	4.385			0.0487	13.9133		9.068	7.057
				3.613	815.767			0.575	26.09						0.0486	13.9067		9.073	7.114
				3.615	816.465			0.5749	26.24						0.0484	13.9133		9.078	7.17
				3.617	816.725			0.5749	26.42						0.0482	13.9067		9.083	7.224
				3.619	816.578			0.5747	26.57						0.0481	13.9		9.087	7.278
				3.621	816.062			0.5747	26.75						0.0479	13.9133		9.092	7.329
				3.622	815.216			0.5746	26.94						0.0477	13.9067		9.097	7.378
				3.624	814.087			0.5745	27.13						0.0476	13.9067		9.102	7.424
				3.626	812.722			0.5745	27.29						0.0475	13.92		9.106	7.467
				3.628	811.171			0.5744	27.44						0.0473	13.9267		9.111	7.506
				3.63	809.489			0.5743	27.6						0.0471	13.94		9.116	7.542
				3.632	807.727			0.5742	27.76						0.0469	13.9133		9.121	7.574
				3.634	805.938			0.5741	27.93						0.0468	13.9267		9.125	7.602
				3.636	804.176			0.574	28.11						0.0467	13.9333		9.13	7.625
				3.638	802.488			0.5739	28.3						0.0465	13.94		9.135	7.644
				3.64	800.926			0.5738	28.51						0.0463	13.94		9.14	7.657
				3.641	799.539			0.5737	28.71						0.0461	13.94		9.144	7.667
				3.643	798.367			0.5736	28.91						0.046	13.9467		9.149	7.671
				3.645	797.448			0.5735	29.1						0.0458	13.9267		9.154	7.67
				3.647	796.815			0.5734	29.32						0.0457	13.9067		9.159	7.665
				3.649	796.498			0.5732	29.52						0.0455	13.9267		9.164	7.654
				3.651	796.519			0.5732	29.71						0.0454	13.9333		9.168	7.639
				3.653	796.898			0.5731	29.93						0.0452	13.9333		9.173	7.619
				3.655	797.648			0.573	30.12						0.045	13.92		9.178	7.595
				3.657	798.777			0.573	30.32						0.0449	13.92		9.183	7.566
				3.658	800.289			0.5728	30.49						0.0447	13.9333		9.187	7.534
				3.66	802.183			0.5728	30.67						0.0445	13.9333		9.192	7.497
				3.662	804.454			0.5727	30.86						0.0443	13.9533		9.197	7.457
				3.664	807.092			0.5726	31.04						0.0442	13.9467		9.202	7.414
				3.666	810.086			0.5724	31.25						0.044	13.9333		9.206	7.368
				3.668	813.421			0.5724	31.42						0.0438	13.94		9.211	7.32
				3.67	817.079			0.5723	31.62						0.0436	13.9467		9.216	7.269
				3.672	821.04			0.5722	31.82						0.0435	13.9467		9.221	7.217
				3.674	825.283			0.5721	32.01						0.0433	13.9533		9.225	7.164
				3.676	829.786			0.572	32.2						0.0432	13.9533		9.23	7.111
				3.677	834.524			0.5719	32.37						0.043	13.9667		9.235	7.057
				3.679	839.472			0.5719	32.59						0.0429	13.9733		9.24	7.004
				3.681	844.604			0.5718	32.79						0.0428	13.9533		9.245	6.952
				3.683	849.894			0.5717	32.98						0.0426	13.96		9.249	6.901
				3.685	855.313			0.5716	33.16						0.0424	13.98		9.254	6.853
				3.687	860.832			0.5715	33.33						0.0423	13.9733		9.259	6.807
				3.689	866.421			0.5714	33.51						0.0421	13.9533		9.264	6.764
				3.691	872.05			0.5714	33.68						0.042	13.96		9.268	6.725
				3.693	877.685			0.5712	33.87						0.0418	13.9667		9.273	6.69
				3.694	883.292			0.5712	34.03						0.0418	13.98		9.278	6.659
				3.696	888.838			0.571	34.2						0.0415	13.9933		9.283	6.634
				3.698	894.284			0.571	34.38						0.0414	13.9933		9.287	6.613
				3.7	899.595			0.5709	34.55						0.0412	14.0067		9.292	6.598
				3.702	904.729			0.5707	34.72						0.0411	14.0067		9.297	6.589
				3.704	909.649			0.5707	34.87						0.0409	13.98		9.302	6.585
				3.706	914.313			0.5706	35.05						0.0408	13.98		9.306	6.588
				3.708	918.682			0.5705	35.22						0.0406	13.98		9.311	6.596
				3.71	922.716			0.5704	35.39						0.0405	13.9867		9.316	6.61
				3.712	926.375			0.5703	35.57						0.0403	13.9933		9.321	6.63
				3.713	929.622			0.5703	35.73						0.0401	14.0133		9.326	6.655
				3.715	932.422			0.5702	35.88						0.04	13.9933		9.33	6.686
				3.717	934.742			0.57	36.03						0.0398	13.9867		9.335	6.722
				3.719	936.554			0.57	36.18						0.0397	13.9867		9.34	6.762
				3.721	937.834			0.5699	36.33						0.0395	13.98		9.345	6.807
				3.723	938.562			0.5698	36.46						0.0394	13.98		9.349	6.855
				3.725	938.728			0.5697	36.62						0.0392	13.98		9.354	6.907
				3.727	938.324			0.5696	36.77						0.039	13.9933		9.359	6.961
				3.729	937.352			0.5696	36.92						0.0388	13.9933		9.364	7.018
				3.73	935.824			0.5695	37.05						0.0386	13.9933		9.368	7.077
				3.732	933.758			0.5694	37.18						0.0385	14		9.373	7.137
				3.734	931.183			0.5693	37.29						0.0383	13.9933		9.378	7.197
				3.736	928.136			0.5692	37.39						0.0382	14.0133		9.383	7.258
				3.738	924.665			0.5691	37.52						0.038	14.02		9.388	7.319
				3.74	920.827			0.569	37.64						0.0378	14.02		9.392	7.379
				3.742	916.689			0.5689	37.79						0.0376	14		9.397	7.438
				3.744	912.325			0.5688	37.93						0.0376	14.0267		9.402	7.496
				3.746	907.818			0.5687	38.05						0.0374	14.04		9.407	7.551
				3.748	903.259			0.5687	38.17						0.0372	14.0467		9.411	7.604
				3.749	898.742			0.5686	38.25						0.0371	14.04		9.416	7.654
				3.751	894.365			0.5685	38.35						0.0369	14.0467		9.421	7.702
				3.753	890.23			0.5684	38.44						0.0368	14.0533		9.426	7.746
				3.755	886.434			0.5683	38.55						0.0365	14.0333		9.43	7.786
				3.757	883.075			0.5683	38.65						0.0365	14.0333		9.435	7.822
				3.759	880.241			0.5682	38.72						0.0363	14.06		9.44	7.855
				3.761	878.016			0.5681	38.82						0.0362	14.0467		9.445	7.883
				3.763	876.473			0.568	38.91						0.036	14.0333		9.449	7.907
				3.765	875.668			0.568	38.99						0.0359	14.0333		9.454	7.926
				3.766	875.644			0.5678	39.04						0.0357	14.0467		9.459	7.941
				3.768	876.427			0.5677	39.09						0.0356	14.04		9.464	7.951
				3.77	878.025			0.5676	39.18						0.0355	14.0133		9.469	7.957
				3.772	880.427			0.5676	39.24						0.0352	14		9.473	7.958
				3.774	883.606			0.5675	39.31						0.0352	14.04		9.478	7.955
				3.776	887.517			0.5673	39.37						0.035	14.0467		9.483	7.948
				3.778	892.1			0.5673	39.44						0.0349	14.0467		9.488	7.936
				3.78	897.28			0.5672	39.51						0.0347	14.0333		9.492	7.92
				3.782	902.972			0.5671	39.57						0.0345	14.04		9.497	7.9
				3.783	909.083			0.5669	39.63						0.0344	14.0467		9.502	7.877
				3.785	915.514			0.5669	39.67						0.0343	14.04		9.507	7.85
				3.787	922.163			0.5667	39.72						0.0342	14.0667		9.511	7.82
				3.789	928.927			0.5668	39.75						0.034	14.0533		9.516	7.787
				3.791	935.708			0.5666	39.79						0.0338	14.06		9.521	7.752
				3.793	942.411			0.5666	39.83						0.0336	14.0533		9.526	7.714
				3.795	948.95			0.5664	39.85						0.0334	14.06		9.53	7.675
				3.797	955.249			0.5664	39.88						0.0333	14.08		9.535	7.634
				3.799	961.24			0.5663	39.89						0.0331	14.0533		9.54	7.591
				3.801	966.871			0.5662	39.9						0.0329	14.0667		9.545	7.548
				3.802	972.101			0.5661	39.91						0.0328	14.06		9.55	7.505
				3.804	976.904			0.566	39.92						0.0327	14.1		9.554	7.462
[truncated: 6,356 more rows]
