# Supplementary material for: Interplay of spin–orbit coupling and Coulomb interaction in ZnO-based electron system
Source: Nat Commun. 2021 May 26;12:3180. doi: 10.1038/s41467-021-23483-4 (PMC8155003; doi:10.1038/s41467-021-23483-4)
Supplement: Supplementary file 3 — Source Data [file 41467_2021_23483_MOESM3_ESM.zip › Fig2c.xlsx]

## Sheet: Sheet1
	charge carrier density			electron mass		alpha_exp
	10^11 cm^{-2}			m0		meV A
	1.3			0.6		2.57
	2.04			0.5		3.15
	3.09			0.42		4.12
	6.09			0.32		6.4
	7.25			0.32		7.03
