# Supplementary material for: Interplay of spin–orbit coupling and Coulomb interaction in ZnO-based electron system
Source: Nat Commun. 2021 May 26;12:3180. doi: 10.1038/s41467-021-23483-4 (PMC8155003; doi:10.1038/s41467-021-23483-4)
Supplement: Supplementary file 3 — Source Data [file 41467_2021_23483_MOESM3_ESM.zip › Fig4b.xlsx]

## Sheet: Sheet1
	kz		kF	b kz^2-kF^2		alpha_exp
	m^{-1}		m^{-1}			eV m
	298000000		90370000	3.33729e+17		2.57e-13
	339000000		113000000	4.29677e+17		3.15e-13
	395000000		139560000	5.81219e+17		4.12e-13
	510000000		195770000	9.63059e+17		6.4e-13
	532000000		213000000	1.04427e+18		7.03e-13
